# Supplementary material for: Mechanism of Tripterygium wilfordii Hook.F.- Trichosanthes kirilowii Maxim decoction in treatment of diabetic kidney disease based on network pharmacology and molecular docking
Source: Front Pharmacol. 2022 Oct 28;13:940773. doi: 10.3389/fphar.2022.940773 (PMC9650488; doi:10.3389/fphar.2022.940773)
Supplement: Supplementary file 1 [file DataSheet1.xlsx]

## Sheet: Supplementary Material Table1
PPI network
Results ranked by Degree
NO	Targets	Degree	Betweenness	Closeness
1	JUN	60	708.703	0.125926
2	STAT3	58	1432.81	0.126238
3	MAPK3	56	1252.89	0.127024
4	RELA	52	552.283	0.125461
5	AKT1	50	853.306	0.126238
6	MAPK14	46	359.202	0.123937
7	TP53	44	680.504	0.123337
8	RXRA	42	1536.82	0.123786
9	TNF	38	474.723	0.123937
10	PTPN11	36	724.281	0.122449
11	ESR1	32	436.646	0.123937
12	STAT1	32	211.399	0.12304
13	FOS	30	72.7525	0.122156
14	NR3C1	30	182.527	0.123937
15	CREB1	30	103.76	0.121718
16	MAPK8	28	178.959	0.12201
17	VEGFA	24	171.296	0.120141
18	IL2	24	36.3865	0.121718
19	PPARA	22	425.635	0.122596
20	PRKACA	22	243.393	0.118881
21	CDKN1A	22	40.8255	0.12
22	AR	22	266.865	0.12114
23	PPARG	20	252.134	0.12071
24	BCL2	20	93.8019	0.122596
25	NOS2	20	64.3737	0.122302
26	CYP1A1	20	589.066	0.116041
27	IFNG	18	57.4987	0.117919
28	TGFB1	18	173.901	0.120853
30	CD40	18	140.84	0.118329
33	NOS3	18	42.2218	0.119438
34	CXCL8	16	78.9234	0.12071
35	CASP8	16	47.4612	0.118881
36	GSK3B	16	201.369	0.118881
37	CXCR4	16	259.263	0.117647
40	MMP9	14	287.411	0.115124
43	NR1H3	12	43.4002	0.118056
45	AHR	12	211.922	0.118467
46	F2	12	654.12	0.117376
49	PTGS2	10	468.028	0.117376

## Sheet: Supplementary Material Table2
Drug-compound-target-pathway-disease network
Results ranked by Degree
	name	Degree	BetweennessCentrality	ClosenessCentrality
1	LGT21	33	0.141528	0.483607
2	hsa05417	31	0.058189	0.44697
3	hsa05207	27	0.109745	0.453846
4	PTGS2	26	0.160524	0.489627
5	LGT5	26	0.078283	0.443609
6	hsa05167	25	0.0405089	0.44697
7	hsa05161	24	0.0198008	0.395973
8	hsa05163	22	0.0351221	0.437037
9	RELA	22	0.0366222	0.493724
10	hsa05418	21	0.0351557	0.390728
11	hsa04933	20	0.0153899	0.390728
12	hsa05152	20	0.0215724	0.388158
13	AKT1	19	0.0264998	0.477733
14	hsa04932	19	0.0231114	0.401361
15	hsa05160	19	0.0224432	0.401361
16	MAPK8	19	0.0249554	0.473896
17	MAPK3	18	0.0315361	0.459144
18	hsa05145	18	0.0139756	0.383117
19	LGT26	18	0.0282429	0.41844
20	JUN	18	0.0246997	0.466403
21	IKBKB	17	0.0189315	0.455598
22	hsa05162	17	0.0109587	0.373418
23	hsa04657	17	0.0221304	0.421429
24	hsa04931	17	0.048069	0.383117
25	hsa04668	17	0.0179843	0.421429
26	hsa04620	16	0.015977	0.373418
27	hsa04659	16	0.0179888	0.390728
28	hsa04926	16	0.0130025	0.385621
29	PGR	16	0.0823098	0.41115
30	MAPK14	16	0.0135567	0.422939
31	TNF	16	0.0179717	0.455598
32	hsa05142	16	0.0115553	0.378205
33	hsa05215	15	0.0167006	0.375796
34	ADRB2	15	0.0254681	0.37224
35	CASP3	15	0.01253	0.438662
36	FOS	14	0.0124455	0.445283
37	CASP8	14	0.00800515	0.405498
38	THF2	13	0.0230147	0.393333
39	BCL2	13	0.0152539	0.445283
40	RXRA	12	0.0294482	0.414035
41	STAT3	12	0.0116858	0.445283
42	LGT19	12	0.0216848	0.412587
43	BAX	12	0.00844739	0.425993
44	THF1	11	0.0178523	0.388158
45	GSK3B	11	0.00911721	0.405498
46	STAT1	11	0.00698618	0.422939
47	CASP9	11	0.00594655	0.405498
48	NOS2	10	0.0151041	0.422939
49	NOS3	10	0.0204501	0.41115
50	CREB1	10	0.00815551	0.429091
51	TP53	10	0.00574847	0.4
52	CXCL8	10	0.0038272	0.381877
53	TGFB1	10	0.0048697	0.397306
54	PPARG	9	0.00685698	0.40273
55	LGT24	9	0.0113628	0.398649
56	LGT7	8	0.0149494	0.388158
57	ESR1	8	0.0096141	0.367601
58	AR	8	0.0100992	0.405498
59	MMP9	8	0.00302656	0.374603
60	IFNG	8	0.0031668	0.379421
61	LGT10	7	0.0082241	0.375796
62	PRKACA	7	0.00685064	0.397306
63	LGT22	7	0.0104169	0.378205
64	VEGFA	7	0.0040927	0.41115
65	PRKCA	7	0.00305286	0.389439
66	ICAM1	6	0.00178675	0.384365
67	PPP3CA	6	0.00225554	0.392027
68	CDKN1A	6	0.00147995	0.358663
69	NR1H3	5	0.00246659	0.344023
70	SELE	5	0.00117383	0.374603
71	VCAM1	5	0.00117383	0.374603
72	CDK2	5	0.00219615	0.342029
73	ESR2	5	0.00251433	0.354354
74	PPARA	5	0.0030606	0.376997
75	PTPN1	5	0.00121854	0.332394
76	CD40	4	0.000648352	0.354354
77	CD14	4	0.000742438	0.358663
78	C3	4	0.000549096	0.340058
79	LGT6	4	0.00197905	0.36646
80	MMP1	4	0.0009134	0.37224
81	VDR	4	0.00208025	0.354354
82	LGT13	4	0.00197905	0.36646
83	LGT14	4	0.00197905	0.36646
84	LGT16	4	0.00197905	0.36646
85	IL2	4	0.000557174	0.340058
86	CYP1A1	3	0.000826574	0.379421
87	KDR	3	0.00113876	0.321526
88	AHR	3	0.000961227	0.369906
89	INSR	3	0.000949948	0.360856
90	GSTM1	3	0.000939484	0.369906
91	NR1H2	3	0.000554735	0.311346
92	LGT1	3	0.00131957	0.364198
93	GSTP1	3	0.000766028	0.358663
94	PTPN11	3	0.000554735	0.311346
95	LGT3	3	0.00123794	0.355422
96	LGT25	3	0.000608978	0.349112
97	LGT18	3	0.00123794	0.355422
98	PLAU	3	0.00180567	0.348083
99	LGT29	3	0.00088004	0.349112
100	IL4	3	0.000312462	0.332394
101	XIAP	3	0.00114068	0.369906
102	CD86	3	0.000256761	0.334278
103	HMOX1	2	0.000220433	0.342029
104	CYP3A4	2	0.000284695	0.356495
105	CYP1A2	2	0.000284695	0.356495
106	PYGM	2	0.000497904	0.309711
107	CYP1B1	2	0.000284695	0.356495
108	SLC2A4	2	0.00055521	0.346041
109	ADRB1	2	0.000411183	0.323288
110	LGT2	2	0.000408458	0.349112
111	LGT23	2	0.000408458	0.349112
112	LGT15	2	0.000172521	0.337143
113	LGT4	2	0.000172521	0.337143
114	CD80	2	9.55403e-05	0.321526
115	CXCR4	2	0.000112471	0.334278
116	LGT17	1	0	0.292079
117	LGT27	1	0	0.329609
118	LGT28	1	0	0.292079
119	LGT20	1	0	0.292079

## Sheet: Supplementary Material Table3
ONTOLOGY	ID	Description	GeneRatio	BgRatio	pvalue	p.adjust	qvalue	geneID	Count
BP	GO:0032496	response to lipopolysaccharide	28/125	333/18800	3.92632e-23	1.4814e-19	6.73674e-20	PTGS2/NOS3/RELA/FOS/TNF/CASP3/MAPK8/CXCL8/TGFB1/CD80/CD86/CD274/CD14/NOS2/PPARD/CASP9/CASP8/PRKCA/AKT1/CYP1A1/SELE/VCAM1/SLPI/GSTP1/MAPK14/NR1H3/MAPK3/CNR1	28
BP	GO:0002237	response to molecule of bacterial origin	28/125	354/18800	2.10025e-22	3.96213e-19	1.8018e-19	PTGS2/NOS3/RELA/FOS/TNF/CASP3/MAPK8/CXCL8/TGFB1/CD80/CD86/CD274/CD14/NOS2/PPARD/CASP9/CASP8/PRKCA/AKT1/CYP1A1/SELE/VCAM1/SLPI/GSTP1/MAPK14/NR1H3/MAPK3/CNR1	28
BP	GO:0009991	response to extracellular stimulus	30/125	479/18800	4.59339e-21	5.77695e-18	2.62709e-18	PTGS2/RXRA/F7/ADRB2/BCL2/FOS/CDKN1A/TNF/TP53/MAPK8/STAT1/PPARG/PPARD/SLC6A4/PON1/AKT1/HMOX1/CYP1A1/VCAM1/CYP1B1/ADRB1/MAPK14/BCHE/HSD11B2/VDR/G6PD/NR1H2/MAPK3/CNR1/PPARA	30
BP	GO:0031667	response to nutrient levels	29/125	446/18800	8.1495e-21	7.68702e-18	3.49571e-18	PTGS2/RXRA/F7/ADRB2/BCL2/CDKN1A/TNF/TP53/MAPK8/STAT1/PPARG/PPARD/SLC6A4/PON1/AKT1/HMOX1/CYP1A1/VCAM1/CYP1B1/ADRB1/MAPK14/BCHE/HSD11B2/VDR/G6PD/NR1H2/MAPK3/CNR1/PPARA	29
BP	GO:0009410	response to xenobiotic stimulus	28/125	411/18800	1.20094e-20	9.06226e-18	4.1211e-18	PTGS2/PDE3A/SLC6A2/KCNH2/BCL2/FOS/TNF/JUN/CASP3/TP53/STAT1/CXCR4/NOS2/SLC6A4/HMOX1/CYP3A4/CYP1A2/CYP1A1/NR1I2/CYP1B1/AHR/GSTM1/GSTP1/SLC6A3/CREB1/CYP2C19/BCHE/HSD11B2	28
BP	GO:0034612	response to tumor necrosis factor	23/125	249/18800	5.2753e-20	3.31728e-17	1.50855e-17	PTGS2/RELA/TNF/CASP3/TP53/STAT1/CXCL8/XIAP/CD40/CD14/CASP8/IKBKB/AKT1/SELE/VCAM1/CYP1B1/HAS2/SLC2A4/GSTP1/MAPK14/PTPN2/FABP4/MAPK3	23
BP	GO:1901652	response to peptide	28/125	491/18800	1.35819e-18	7.32065e-16	3.3291e-16	PTGS2/F7/CA2/ADRB2/RELA/STAT3/TNF/TP53/STAT1/PPARG/AKT1/ICAM1/VCAM1/CYP1B1/SLC2A4/INSR/MAPK14/GSK3B/PTPN1/MMP9/TIMP1/CREB1/PTPN2/HSD11B2/PTPN11/BACE1/PLA2G1B/PPARA	28
BP	GO:0036293	response to decreased oxygen levels	22/125	299/18800	4.8596e-17	2.29191e-14	1.04226e-14	PTGS2/F7/VEGFA/BCL2/PLAU/TNF/CASP3/TP53/CXCR4/NOS2/PPARG/DPP4/PPARD/SLC6A4/AKT1/HMOX1/CYP1A1/VCAM1/SLC2A4/HSD11B2/FABP1/PPARA	22
BP	GO:0010038	response to metal ion	23/125	351/18800	1.13001e-16	4.73724e-14	2.15428e-14	SCN5A/PTGS2/BCL2/FOS/JUN/CASP3/MAPK8/CD14/CASP9/CASP8/AKT1/HMOX1/CYP1A2/CYP1A1/VCAM1/PPP3CA/SLC6A3/MMP9/CREB1/G6PD/FABP4/MAPK3/BACE1	23
BP	GO:0070482	response to oxygen levels	22/125	324/18800	2.64962e-16	9.55322e-14	4.34437e-14	PTGS2/F7/VEGFA/BCL2/PLAU/TNF/CASP3/TP53/CXCR4/NOS2/PPARG/DPP4/PPARD/SLC6A4/AKT1/HMOX1/CYP1A1/VCAM1/SLC2A4/HSD11B2/FABP1/PPARA	22
BP	GO:0001666	response to hypoxia	21/125	286/18800	2.7852e-16	9.55322e-14	4.34437e-14	PTGS2/F7/VEGFA/BCL2/PLAU/TNF/CASP3/TP53/CXCR4/NOS2/PPARG/DPP4/PPARD/SLC6A4/HMOX1/CYP1A1/VCAM1/SLC2A4/HSD11B2/FABP1/PPARA	21
BP	GO:0071216	cellular response to biotic stimulus	20/125	256/18800	4.5727e-16	1.43773e-13	6.53816e-14	NOS3/RELA/TNF/TP53/MAPK8/CXCL8/TGFB1/CD80/CD86/CD274/CD14/NOS2/PPARD/PRKCA/AKT1/GSTP1/MAPK14/GSK3B/NR1H3/MAPK3	20
BP	GO:0062012	regulation of small molecule metabolic process	22/125	342/18800	8.22543e-16	2.32895e-13	1.0591e-13	PTGS2/NOS3/STAT3/TNF/TP53/IFNG/IL4/NOS2/PPARG/PPARD/AKT1/INSR/GSK3B/NR1H3/DHCR7/PTPN2/NR1H2/FABP3/FABP5/FABP1/CNR1/PPARA	22
BP	GO:0071356	cellular response to tumor necrosis factor	19/125	229/18800	8.64175e-16	2.32895e-13	1.0591e-13	RELA/TNF/TP53/STAT1/CXCL8/XIAP/CD40/CASP8/IKBKB/AKT1/VCAM1/CYP1B1/HAS2/SLC2A4/GSTP1/MAPK14/PTPN2/FABP4/MAPK3	19
BP	GO:0006631	fatty acid metabolic process	23/125	395/18800	1.47196e-15	3.70248e-13	1.68372e-13	PTGS1/PTGS2/C3/PPARG/PPARD/AKT1/CYP3A4/CYP1A2/CYP1A1/CYP1B1/GSTM1/GSTP1/MAPK14/PLA2G4A/CYP2C19/NR1H3/NR1H2/FABP3/FABP5/FABP1/CNR1/PLA2G1B/PPARA	23
BP	GO:0008202	steroid metabolic process	21/125	323/18800	3.2104e-15	7.57053e-13	3.44273e-13	RXRA/TNF/IFNG/IL4/ESR1/PPARD/PON1/CYP3A4/CYP1A2/CYP1A1/NR1I2/CYP1B1/CYP2C19/NPC1L1/HMGCR/CYP19A1/CYP17A1/DHCR7/HSD11B1/HSD11B2/G6PD	21
BP	GO:1902893	regulation of miRNA transcription	12/125	59/18800	3.7429e-15	8.30704e-13	3.77767e-13	NR3C1/RELA/STAT3/FOS/TNF/JUN/TP53/TGFB1/PPARG/PPARD/NR1H2/PPARA	12
BP	GO:0061614	miRNA transcription	12/125	60/18800	4.65264e-15	9.75244e-13	4.43497e-13	NR3C1/RELA/STAT3/FOS/TNF/JUN/TP53/TGFB1/PPARG/PPARD/NR1H2/PPARA	12
BP	GO:0071222	cellular response to lipopolysaccharide	18/125	217/18800	5.25545e-15	1.04362e-12	4.74592e-13	NOS3/RELA/TNF/MAPK8/CXCL8/TGFB1/CD80/CD86/CD274/CD14/NOS2/PPARD/PRKCA/AKT1/GSTP1/MAPK14/NR1H3/MAPK3	18
BP	GO:0030522	intracellular receptor signaling pathway	19/125	264/18800	1.18328e-14	2.23226e-12	1.01513e-12	PGR/RXRA/NR3C1/RELA/STAT3/XIAP/ESR1/AR/PPARG/PPARD/NR3C2/NR1I2/AHR/ESR2/NR1H3/VDR/NR1H2/FABP5/PPARA	19
BP	GO:0071219	cellular response to molecule of bacterial origin	18/125	229/18800	1.34868e-14	2.42312e-12	1.10193e-12	NOS3/RELA/TNF/MAPK8/CXCL8/TGFB1/CD80/CD86/CD274/CD14/NOS2/PPARD/PRKCA/AKT1/GSTP1/MAPK14/NR1H3/MAPK3	18
BP	GO:0062013	positive regulation of small molecule metabolic process	15/125	146/18800	4.73952e-14	8.12828e-12	3.69637e-12	PTGS2/NOS3/TNF/IFNG/IL4/NOS2/PPARG/PPARD/AKT1/INSR/NR1H3/PTPN2/NR1H2/FABP1/PPARA	15
BP	GO:0048545	response to steroid hormone	20/125	330/18800	5.86135e-14	9.61516e-12	4.37254e-12	PGR/PTGS2/RXRA/NR3C1/BCL2/FOS/TNF/CASP3/TGFB1/ESR1/AR/PPARD/NR3C2/CASP9/CYP1B1/ESR2/NR1H3/BCHE/HSD11B2/PPARA	20
BP	GO:0001819	positive regulation of cytokine production	23/125	475/18800	7.48516e-14	1.17673e-11	5.35123e-12	PTGS2/RELA/STAT3/TNF/STAT1/TGFB1/IL2/IFNG/IL4/CD80/CD86/CD274/CD40/CD14/C3/NOS2/CASP8/HMOX1/CYP1B1/MAPK14/PTPN11/PDE4D/PLA2G1B	23
BP	GO:0042060	wound healing	22/125	429/18800	8.72522e-14	1.31681e-11	5.98826e-12	F10/NOS3/F7/VEGFA/CDKN1A/PLAU/TNF/CASP3/TGFB1/CXCR4/CD40/F2/PPARG/KDR/PPARD/PRKCA/HMOX1/PPP3CA/MAPK14/TIMP1/PLA2G4A/PPARA	22
BP	GO:0048511	rhythmic process	19/125	297/18800	9.9979e-14	1.45085e-11	6.59781e-12	PGR/NOS3/F7/TNF/CASP3/TP53/MAPK8/NOS2/ESR1/PPARG/SLC6A4/CYP1B1/HAS2/AHR/ADRB1/GSK3B/CREB1/NR1H3/PPARA	19
BP	GO:0097191	extrinsic apoptotic signaling pathway	17/125	221/18800	1.0978e-13	1.53408e-11	6.9763e-12	NOS3/RELA/BCL2/TNF/MCL1/TGFB1/IL2/IFNG/IL4/AR/BAX/CASP8/AKT1/HMOX1/ICAM1/GSTP1/GSK3B	17
BP	GO:0120254	olefinic compound metabolic process	15/125	157/18800	1.39936e-13	1.88564e-11	8.57504e-12	ADH1B/ADH1C/PTGS1/PTGS2/CYP3A4/CYP1A2/CYP1A1/CYP1B1/GSTP1/PLA2G4A/CYP2C19/CYP19A1/CYP17A1/HSD11B2/AKR1B10	15
BP	GO:0045936	negative regulation of phosphate metabolic process	22/125	440/18800	1.45603e-13	1.89434e-11	8.61462e-12	STAT3/CDKN1A/TNF/JUN/CASP3/TP53/TGFB1/IL2/IFNG/PPARG/BAX/IKBKB/AKT1/XDH/GSTP1/GSK3B/PTPN1/HMGCR/PTPN2/FABP4/PDE4D/PPARA	22
BP	GO:0010563	negative regulation of phosphorus metabolic process	22/125	441/18800	1.5243e-13	1.91707e-11	8.71794e-12	STAT3/CDKN1A/TNF/JUN/CASP3/TP53/TGFB1/IL2/IFNG/PPARG/BAX/IKBKB/AKT1/XDH/GSTP1/GSK3B/PTPN1/HMGCR/PTPN2/FABP4/PDE4D/PPARA	22
BP	GO:0050727	regulation of inflammatory response	21/125	394/18800	1.60711e-13	1.95601e-11	8.89506e-12	PTGS2/RELA/TNF/IL2/IFNG/IL4/XIAP/C3/ESR1/PPARG/PPARD/SELE/GSTP1/MAPK14/MMP9/NR1H3/CYP19A1/PTPN2/FABP4/CNR1/PPARA	21
BP	GO:0043434	response to peptide hormone	21/125	404/18800	2.61341e-13	3.07723e-11	1.39938e-11	PTGS2/F7/CA2/RELA/STAT3/STAT1/PPARG/AKT1/CYP1B1/SLC2A4/INSR/MAPK14/GSK3B/PTPN1/TIMP1/CREB1/PTPN2/HSD11B2/PTPN11/PLA2G1B/PPARA	21
BP	GO:0010631	epithelial cell migration	20/125	358/18800	2.69145e-13	3.07723e-11	1.39938e-11	PTGS2/NOS3/VEGFA/TNF/JUN/TGFB1/IFNG/IL4/CD40/PPARG/KDR/DPP4/PPARD/PRKCA/AKT1/HMOX1/CYP1B1/HAS2/MMP9/PTPN11	20
BP	GO:1902895	positive regulation of miRNA transcription	10/125	45/18800	3.06974e-13	3.29455e-11	1.49821e-11	NR3C1/RELA/STAT3/FOS/TNF/JUN/TP53/TGFB1/PPARG/NR1H2	10
BP	GO:0090132	epithelium migration	20/125	361/18800	3.14349e-13	3.29455e-11	1.49821e-11	PTGS2/NOS3/VEGFA/TNF/JUN/TGFB1/IFNG/IL4/CD40/PPARG/KDR/DPP4/PPARD/PRKCA/AKT1/HMOX1/CYP1B1/HAS2/MMP9/PTPN11	20
BP	GO:1901653	cellular response to peptide	20/125	361/18800	3.14349e-13	3.29455e-11	1.49821e-11	CA2/ADRB2/RELA/STAT3/TNF/TP53/STAT1/PPARG/AKT1/ICAM1/VCAM1/CYP1B1/SLC2A4/INSR/GSK3B/PTPN1/PTPN2/PTPN11/BACE1/PLA2G1B	20
BP	GO:0090130	tissue migration	20/125	366/18800	4.05868e-13	4.13875e-11	1.88212e-11	PTGS2/NOS3/VEGFA/TNF/JUN/TGFB1/IFNG/IL4/CD40/PPARG/KDR/DPP4/PPARD/PRKCA/AKT1/HMOX1/CYP1B1/HAS2/MMP9/PTPN11	20
BP	GO:0044703	multi-organism reproductive process	16/125	205/18800	4.86689e-13	4.83231e-11	2.19752e-11	PGR/PTGS2/VEGFA/BCL2/FOS/ESR1/AR/PPARD/SLC6A4/AKT1/CYP1A1/MMP9/TIMP1/HSD11B2/VDR/CNR1	16
BP	GO:0062197	cellular response to chemical stress	19/125	332/18800	7.31151e-13	7.07342e-11	3.21667e-11	PTGS2/NOS3/RELA/BCL2/FOS/TNF/JUN/CASP3/TP53/MAPK8/MCL1/AKT1/HMOX1/CYP1B1/SLC2A4/MMP9/G6PD/FABP1/MAPK3	19
BP	GO:0044706	multi-multicellular organism process	16/125	213/18800	8.79375e-13	8.29471e-11	3.77206e-11	PGR/PTGS2/VEGFA/BCL2/FOS/ESR1/AR/PPARD/SLC6A4/AKT1/CYP1A1/MMP9/TIMP1/HSD11B2/VDR/CNR1	16
BP	GO:0048732	gland development	21/125	431/18800	9.09334e-13	8.36809e-11	3.80543e-11	PGR/RELA/VEGFA/BCL2/TNF/JUN/TGFB1/ESR1/AR/BAX/AKT1/XDH/HMOX1/CYP1A1/CYP1B1/INSR/SLC6A3/CREB1/CYP19A1/VDR/MAPK3	21
BP	GO:0006979	response to oxidative stress	21/125	433/18800	9.93752e-13	8.7196e-11	3.96528e-11	PTGS1/PTGS2/NOS3/RELA/BCL2/FOS/TNF/JUN/CASP3/TP53/MAPK8/STAT1/MCL1/AKT1/HMOX1/CYP1B1/GSTP1/MMP9/G6PD/FABP1/MAPK3	21
BP	GO:0048608	reproductive structure development	21/125	433/18800	9.93752e-13	8.7196e-11	3.96528e-11	PGR/PTGS2/NOS3/VEGFA/BCL2/CASP3/C3/ESR1/AR/PPARG/KDR/PPARD/BAX/CASP8/AKT1/CYP1B1/INSR/MAPK14/CYP19A1/VDR/PTPN11	21
BP	GO:0061458	reproductive system development	21/125	436/18800	1.1343e-12	9.7266e-11	4.42322e-11	PGR/PTGS2/NOS3/VEGFA/BCL2/CASP3/C3/ESR1/AR/PPARG/KDR/PPARD/BAX/CASP8/AKT1/CYP1B1/INSR/MAPK14/CYP19A1/VDR/PTPN11	21
BP	GO:0007584	response to nutrient	14/125	150/18800	1.31336e-12	1.10118e-10	5.00765e-11	PTGS2/RXRA/F7/STAT1/PPARG/PPARD/SLC6A4/HMOX1/CYP1A1/VCAM1/CYP1B1/BCHE/VDR/CNR1	14
BP	GO:0030099	myeloid cell differentiation	20/125	391/18800	1.37554e-12	1.12824e-10	5.13074e-11	STAT3/VEGFA/FOS/TNF/JUN/CASP3/STAT1/TGFB1/IFNG/IL4/PPARG/CASP9/CASP8/PRKCA/MAPK14/MMP9/CREB1/PTPN2/G6PD/PTPN11	20
BP	GO:0010817	regulation of hormone levels	22/125	496/18800	1.6e-12	1.28443e-10	5.84098e-11	ADH1B/ADH1C/TNF/IFNG/NOS2/ESR1/PPARG/DPP4/PPARD/CYP3A4/CYP1A2/CYP1A1/CYP1B1/PPP3CA/CREB1/BCHE/CYP19A1/CYP17A1/DHCR7/PTPN11/AKR1B10/CNR1	22
BP	GO:0045834	positive regulation of lipid metabolic process	14/125	153/18800	1.72604e-12	1.35674e-10	6.16985e-11	PTGS2/TNF/TGFB1/IFNG/F2/PPARG/PPARD/AKT1/CREB1/NR1H3/NR1H2/FABP3/FABP1/PPARA	14
BP	GO:2001237	negative regulation of extrinsic apoptotic signaling pathway	12/125	97/18800	1.92851e-12	1.48495e-10	6.75289e-11	NOS3/RELA/BCL2/TNF/MCL1/IL4/AR/AKT1/HMOX1/ICAM1/GSTP1/GSK3B	12
BP	GO:0022407	regulation of cell-cell adhesion	21/125	456/18800	2.66951e-12	2.01441e-10	9.16064e-11	RELA/VEGFA/TNF/CASP3/TGFB1/IL2/IFNG/IL4/CD80/CD86/CD274/DPP4/PRKCA/AKT1/SELE/VCAM1/HAS2/MAPK14/PTPN2/PTPN11/PPARA	21
BP	GO:2001234	negative regulation of apoptotic signaling pathway	16/125	230/18800	2.85786e-12	2.11425e-10	9.61467e-11	PTGS2/NOS3/RELA/BCL2/TNF/MCL1/IL4/AR/BAX/AKT1/HMOX1/ICAM1/GSTP1/GSK3B/PTPN1/MMP9	16
BP	GO:0072593	reactive oxygen species metabolic process	16/125	231/18800	3.05366e-12	2.21566e-10	1.00758e-10	NOS3/BCL2/CDKN1A/TNF/TP53/TGFB1/NOS2/F2/XDH/CYP1A2/CYP1A1/CYP1B1/GSTP1/MAPK14/G6PD/PPARA	16
BP	GO:0097305	response to alcohol	16/125	235/18800	3.96788e-12	2.82468e-10	1.28454e-10	F7/FOS/TNF/TGFB1/IL2/CD14/CASP8/AKT1/VCAM1/CYP1B1/AHR/SLC2A4/SLC6A3/G6PD/CNR1/PPARA	16
BP	GO:0000302	response to reactive oxygen species	15/125	203/18800	6.0125e-12	4.20096e-10	1.9104e-10	NOS3/RELA/BCL2/FOS/JUN/CASP3/MAPK8/STAT1/AKT1/HMOX1/CYP1B1/GSTP1/MMP9/FABP1/MAPK3	15
BP	GO:0048638	regulation of developmental growth	18/125	329/18800	6.56827e-12	4.50583e-10	2.04905e-10	ADRB2/STAT3/VEGFA/BCL2/CDKN1A/CXCR4/AR/PPARD/SLC6A4/AKT1/INSR/SLC6A3/ADRB1/MAPK14/GSK3B/CREB1/G6PD/PPARA	18
BP	GO:0001667	ameboidal-type cell migration	21/125	480/18800	7.0522e-12	4.75142e-10	2.16073e-10	PTGS2/NOS3/VEGFA/TNF/JUN/TGFB1/IFNG/IL4/CD40/PPARG/KDR/DPP4/PPARD/PRKCA/AKT1/HMOX1/CYP1B1/HAS2/MMP9/TIMP1/PTPN11	21
BP	GO:0009636	response to toxic substance	16/125	247/18800	8.45574e-12	5.49018e-10	2.49668e-10	PTGS1/PTGS2/NOS3/BCL2/FOS/TNF/SLC6A4/BAX/PON1/CYP1A1/CYP1B1/AHR/GSTM1/GSTP1/FABP1/AKR1B10	16
BP	GO:0050678	regulation of epithelial cell proliferation	19/125	382/18800	8.58522e-12	5.49018e-10	2.49668e-10	PGR/SCN5A/STAT3/VEGFA/TNF/JUN/STAT1/TGFB1/AR/PPARG/KDR/PPARD/BAX/PRKCA/AKT1/XDH/HMOX1/HAS2/VDR	19
BP	GO:0050878	regulation of body fluid levels	19/125	382/18800	8.58522e-12	5.49018e-10	2.49668e-10	F10/NOS3/F7/VEGFA/PLAU/CD40/F2/PRKACA/PRKCA/XDH/HAS2/SLC6A3/MAPK14/CREB1/PLA2G4A/NR1H3/HSD11B2/VDR/NR1H2	19
BP	GO:0019221	cytokine-mediated signaling pathway	21/125	486/18800	8.91196e-12	5.60414e-10	2.54851e-10	RELA/STAT3/TNF/TP53/STAT1/CXCL8/IFNG/XIAP/CXCR4/PPARG/PRKACA/CASP8/IKBKB/AKT1/GSTP1/PTPN1/NR1H3/PTPN2/NR1H2/MAPK3/PTPN11	21
BP	GO:0042180	cellular ketone metabolic process	15/125	211/18800	1.04849e-11	6.48515e-10	2.94915e-10	PTGS2/PPARG/PPARD/AKT1/NR1H3/CYP19A1/CYP17A1/HSD11B2/NR1H2/FABP3/FABP5/FABP1/AKR1B10/CNR1/PPARA	15
BP	GO:0019216	regulation of lipid metabolic process	18/125	339/18800	1.08127e-11	6.58008e-10	2.99232e-10	PTGS2/TNF/TGFB1/IFNG/C3/F2/PPARG/PPARD/AKT1/CREB1/NR1H3/DHCR7/NR1H2/FABP3/FABP5/FABP1/CNR1/PPARA	18
BP	GO:0001659	temperature homeostasis	14/125	177/18800	1.26539e-11	7.57826e-10	3.44625e-10	PTGS2/ADRB2/STAT3/VEGFA/TNF/IL4/CXCR4/ACHE/ADRB1/NR1H3/NR1H2/FABP4/FABP5/CNR1	14
BP	GO:1901216	positive regulation of neuron death	11/125	87/18800	1.31207e-11	7.73509e-10	3.51757e-10	FOS/TNF/CASP3/TP53/MCL1/IFNG/BAX/CASP9/CASP8/GSK3B/BACE1	11
BP	GO:0050673	epithelial cell proliferation	20/125	443/18800	1.33723e-11	7.76213e-10	3.52987e-10	PGR/SCN5A/STAT3/VEGFA/TNF/JUN/STAT1/TGFB1/ESR1/AR/PPARG/KDR/PPARD/BAX/PRKCA/AKT1/XDH/HMOX1/HAS2/VDR	20
BP	GO:0009411	response to UV	13/125	146/18800	1.58259e-11	9.04711e-10	4.11422e-10	PTGS2/RELA/BCL2/CDKN1A/CASP3/TP53/MAPK8/BAX/CASP9/AKT1/MMP1/MMP9/TIMP1	13
BP	GO:0008217	regulation of blood pressure	14/125	183/18800	1.9868e-11	1.11884e-09	5.08796e-10	PTGS1/PTGS2/NOS3/ADRB2/TNF/NOS2/AR/PPARG/HMOX1/ADRB1/HSD11B2/CNR1/PDE4D/PPARA	14
BP	GO:0071241	cellular response to inorganic substance	15/125	221/18800	2.03429e-11	1.12873e-09	5.13297e-10	SCN5A/PTGS2/FOS/JUN/MAPK8/CDK2/AKT1/HMOX1/CYP1A2/CYP1A1/MMP9/CREB1/FABP4/MAPK3/BACE1	15
BP	GO:1905953	negative regulation of lipid localization	9/125	47/18800	2.0895e-11	1.13932e-09	5.18113e-10	TNF/PPARG/PPARD/AKT1/NR1H3/PTPN2/NR1H2/PTPN11/PPARA	9
BP	GO:0070997	neuron death	18/125	353/18800	2.11377e-11	1.13932e-09	5.18113e-10	BCL2/FOS/TNF/JUN/CASP3/TP53/MCL1/IFNG/XIAP/BAX/CASP9/CASP8/AKT1/HMOX1/GSK3B/G6PD/BACE1/PPARA	18
BP	GO:0007565	female pregnancy	14/125	185/18800	2.30079e-11	1.22266e-09	5.5601e-10	PGR/PTGS2/VEGFA/BCL2/FOS/ESR1/AR/PPARD/AKT1/MMP9/TIMP1/HSD11B2/VDR/CNR1	14
BP	GO:0019217	regulation of fatty acid metabolic process	11/125	92/18800	2.44904e-11	1.28337e-09	5.83617e-10	PTGS2/PPARG/PPARD/AKT1/NR1H3/NR1H2/FABP3/FABP5/FABP1/CNR1/PPARA	11
BP	GO:1901214	regulation of neuron death	17/125	313/18800	2.97061e-11	1.53536e-09	6.9821e-10	BCL2/FOS/TNF/JUN/CASP3/TP53/MCL1/IFNG/BAX/CASP9/CASP8/AKT1/HMOX1/GSK3B/G6PD/BACE1/PPARA	17
BP	GO:0035094	response to nicotine	9/125	49/18800	3.11543e-11	1.58845e-09	7.22355e-10	RELA/BCL2/TNF/CASP3/HMOX1/VCAM1/SLC6A3/CNR1/PPARA	9
BP	GO:0032355	response to estradiol	12/125	123/18800	3.36613e-11	1.68065e-09	7.64285e-10	PTGS2/F7/STAT3/CASP3/TGFB1/ESR1/SLC6A4/CASP9/CASP8/CYP1B1/ESR2/CYP19A1	12
BP	GO:1905952	regulation of lipid localization	13/125	155/18800	3.38536e-11	1.68065e-09	7.64285e-10	TNF/C3/PPARG/PPARD/AKT1/PLA2G4A/NR1H3/CYP19A1/PTPN2/NR1H2/FABP3/PTPN11/PPARA	13
BP	GO:0071248	cellular response to metal ion	14/125	191/18800	3.53607e-11	1.73268e-09	7.87942e-10	SCN5A/PTGS2/FOS/JUN/MAPK8/AKT1/HMOX1/CYP1A2/CYP1A1/MMP9/CREB1/FABP4/MAPK3/BACE1	14
BP	GO:0051098	regulation of binding	18/125	366/18800	3.83508e-11	1.8551e-09	8.43613e-10	ADRB2/CDKN1A/JUN/MAPK8/TGFB1/IFNG/PPARG/PRKACA/BAX/PON1/AKT1/HMOX1/PPP3CA/SLPI/GSK3B/MMP9/MAPK3/PPARA	18
BP	GO:2001233	regulation of apoptotic signaling pathway	18/125	370/18800	4.58415e-11	2.18937e-09	9.95626e-10	PTGS2/NOS3/RELA/BCL2/TNF/TP53/MCL1/IL4/AR/BAX/AKT1/HMOX1/ICAM1/GSTP1/GSK3B/PTPN1/MMP9/PTPN2	18
BP	GO:0002683	negative regulation of immune system process	19/125	425/18800	5.40058e-11	2.54705e-09	1.15828e-09	TNF/CASP3/TGFB1/IL2/IL4/CD80/CD86/CD274/PPARG/DPP4/AKT1/HMOX1/AHR/MAPK14/NR1H3/CYP19A1/PTPN2/NR1H2/CNR1	19
BP	GO:0034599	cellular response to oxidative stress	16/125	284/18800	6.87153e-11	3.20078e-09	1.45557e-09	NOS3/RELA/BCL2/FOS/TNF/JUN/TP53/MAPK8/MCL1/AKT1/HMOX1/CYP1B1/MMP9/G6PD/FABP1/MAPK3	16
BP	GO:0007159	leukocyte cell-cell adhesion	18/125	381/18800	7.40391e-11	3.4067e-09	1.54921e-09	RELA/TNF/CASP3/IL2/IFNG/IL4/CD80/CD86/CD274/DPP4/AKT1/ICAM1/SELE/VCAM1/HAS2/PTPN2/PTPN11/PPARA	18
BP	GO:0010888	negative regulation of lipid storage	7/125	22/18800	7.61111e-11	3.45984e-09	1.57338e-09	TNF/PPARG/PPARD/NR1H3/PTPN2/NR1H2/PPARA	7
BP	GO:0042326	negative regulation of phosphorylation	18/125	382/18800	7.72758e-11	3.47097e-09	1.57844e-09	STAT3/CDKN1A/JUN/CASP3/TGFB1/IL2/IFNG/PPARG/BAX/AKT1/XDH/GSTP1/PTPN1/HMGCR/PTPN2/FABP4/PDE4D/PPARA	18
BP	GO:0009314	response to radiation	19/125	438/18800	9.02807e-11	4.0074e-09	1.82238e-09	PTGS2/RELA/BCL2/FOS/CDKN1A/TNF/CASP3/TP53/MAPK8/BAX/CASP9/AKT1/MMP1/VCAM1/MAPK14/MMP9/TIMP1/HMGCR/BACE1	19
BP	GO:0071466	cellular response to xenobiotic stimulus	13/125	168/18800	9.34807e-11	4.0649e-09	1.84853e-09	KCNH2/TP53/CXCR4/NOS2/CYP3A4/CYP1A2/CYP1A1/NR1I2/CYP1B1/AHR/GSTM1/GSTP1/CYP2C19	13
BP	GO:0010632	regulation of epithelial cell migration	16/125	290/18800	9.37309e-11	4.0649e-09	1.84853e-09	PTGS2/NOS3/VEGFA/TNF/JUN/TGFB1/IFNG/IL4/CD40/PPARG/KDR/PRKCA/AKT1/HMOX1/HAS2/MMP9	16
BP	GO:0051223	regulation of protein transport	20/125	495/18800	9.72201e-11	4.16831e-09	1.89556e-09	PTGS2/TNF/MAPK8/TGFB1/IFNG/NOS2/PPARG/PRKACA/PPARD/ACHE/PPP3CA/MAPK14/GSK3B/PTPN1/NR1H3/HMGCR/NR1H2/PTPN11/CNR1/PLA2G1B	20
BP	GO:0071276	cellular response to cadmium ion	8/125	37/18800	1.00042e-10	4.24109e-09	1.92866e-09	FOS/JUN/MAPK8/AKT1/HMOX1/CYP1A2/MMP9/MAPK3	8
BP	GO:0048660	regulation of smooth muscle cell proliferation	13/125	170/18800	1.08442e-10	4.54613e-09	2.06737e-09	PTGS2/NOS3/CDKN1A/TNF/JUN/STAT1/TGFB1/IFNG/PPARG/PPARD/AKT1/HMOX1/MMP9	13
BP	GO:0010876	lipid localization	19/125	446/18800	1.22776e-10	5.03517e-09	2.28977e-09	TNF/C3/NOS2/PPARG/PPARD/AKT1/PLA2G4A/NPC1L1/NR1H3/CYP19A1/PTPN2/NR1H2/FABP4/FABP3/FABP5/FABP1/PTPN11/PLA2G1B/PPARA	19
BP	GO:0045785	positive regulation of cell adhesion	19/125	446/18800	1.22776e-10	5.03517e-09	2.28977e-09	RELA/VEGFA/TNF/IL2/IFNG/IL4/CD80/CD86/CD274/KDR/DPP4/PRKCA/AKT1/SELE/VCAM1/HAS2/PPP3CA/GSK3B/PTPN11	19
BP	GO:0002573	myeloid leukocyte differentiation	14/125	210/18800	1.25575e-10	5.09454e-09	2.31677e-09	VEGFA/FOS/TNF/JUN/TGFB1/IFNG/IL4/PPARG/CASP8/PRKCA/MAPK14/MMP9/CREB1/PTPN2	14
BP	GO:1903037	regulation of leukocyte cell-cell adhesion	17/125	344/18800	1.2991e-10	5.21435e-09	2.37125e-09	RELA/TNF/CASP3/IL2/IFNG/IL4/CD80/CD86/CD274/DPP4/AKT1/SELE/VCAM1/HAS2/PTPN2/PTPN11/PPARA	17
BP	GO:0048659	smooth muscle cell proliferation	13/125	173/18800	1.35002e-10	5.3617e-09	2.43826e-09	PTGS2/NOS3/CDKN1A/TNF/JUN/STAT1/TGFB1/IFNG/PPARG/PPARD/AKT1/HMOX1/MMP9	13
BP	GO:0010634	positive regulation of epithelial cell migration	13/125	174/18800	1.45092e-10	5.70243e-09	2.59321e-09	PTGS2/NOS3/VEGFA/JUN/TGFB1/IFNG/CD40/KDR/PRKCA/AKT1/HMOX1/HAS2/MMP9	13
BP	GO:0060333	interferon-gamma-mediated signaling pathway	7/125	25/18800	2.11015e-10	8.20781e-09	3.73254e-09	TP53/STAT1/IFNG/PPARG/NR1H3/PTPN2/NR1H2	7
BP	GO:0006066	alcohol metabolic process	17/125	361/18800	2.73832e-10	1.04562e-08	4.755e-09	ADH1B/ADH1C/RXRA/IL4/PPARD/PON1/CYP3A4/CYP1A2/CYP1A1/CYP1B1/PLA2G4A/NPC1L1/HMGCR/DHCR7/HSD11B2/G6PD/AKR1B10	17
BP	GO:2000377	regulation of reactive oxygen species metabolic process	12/125	147/18800	2.74361e-10	1.04562e-08	4.755e-09	BCL2/CDKN1A/TNF/TP53/TGFB1/F2/XDH/CYP1B1/GSTP1/MAPK14/G6PD/PPARA	12
BP	GO:0018105	peptidyl-serine phosphorylation	16/125	315/18800	3.1717e-10	1.19668e-08	5.44196e-09	PTGS2/VEGFA/BCL2/TNF/MAPK8/TGFB1/IFNG/CDK2/PRKACA/BAX/PRKCA/IKBKB/AKT1/MAPK14/GSK3B/PDE4D	16
BP	GO:0042445	hormone metabolic process	14/125	230/18800	4.17663e-10	1.56024e-08	7.09527e-09	ADH1B/ADH1C/ESR1/DPP4/CYP3A4/CYP1A2/CYP1A1/CYP1B1/BCHE/CYP19A1/CYP17A1/DHCR7/PTPN11/AKR1B10	14
BP	GO:2001236	regulation of extrinsic apoptotic signaling pathway	12/125	153/18800	4.36855e-10	1.61593e-08	7.34853e-09	NOS3/RELA/BCL2/TNF/MCL1/IL4/AR/AKT1/HMOX1/ICAM1/GSTP1/GSK3B	12
BP	GO:0016125	sterol metabolic process	12/125	154/18800	4.71136e-10	1.72582e-08	7.84826e-09	RXRA/IL4/PPARD/PON1/CYP3A4/CYP1A2/CYP1B1/NPC1L1/HMGCR/CYP19A1/DHCR7/G6PD	12
BP	GO:0006690	icosanoid metabolic process	11/125	121/18800	4.94774e-10	1.77901e-08	8.09012e-09	PTGS1/PTGS2/CYP1A2/CYP1A1/CYP1B1/GSTM1/GSTP1/PLA2G4A/CYP2C19/FABP5/PLA2G1B	11
BP	GO:0033002	muscle cell proliferation	14/125	233/18800	4.95086e-10	1.77901e-08	8.09012e-09	PTGS2/NOS3/CDKN1A/TNF/JUN/STAT1/TGFB1/IFNG/PPARG/PPARD/AKT1/HMOX1/MAPK14/MMP9	14
BP	GO:0032102	negative regulation of response to external stimulus	18/125	429/18800	5.04476e-10	1.79565e-08	8.1658e-09	NOS3/PLAU/TNF/IL2/IL4/F2/PPARG/DPP4/PPARD/GSTP1/SLC6A3/MAPK14/NR1H3/CYP19A1/PTPN2/NR1H2/BACE1/PPARA	18
BP	GO:0032103	positive regulation of response to external stimulus	18/125	442/18800	8.12655e-10	2.86556e-08	1.30313e-08	PTGS2/F7/VEGFA/TNF/CXCL8/TGFB1/IL2/IFNG/IL4/CXCR4/C3/F2/KDR/PRKCA/IKBKB/FABP4/MAPK3/CNR1	18
BP	GO:0006633	fatty acid biosynthetic process	12/125	162/18800	8.45978e-10	2.95544e-08	1.344e-08	PTGS1/PTGS2/CYP3A4/CYP1A2/CYP1A1/GSTM1/GSTP1/PLA2G4A/NR1H3/NR1H2/FABP5/PLA2G1B	12
BP	GO:0009612	response to mechanical stimulus	13/125	201/18800	8.67212e-10	3.00183e-08	1.36509e-08	PTGS2/RELA/FOS/TNF/JUN/MAPK8/STAT1/CXCR4/CD40/CASP8/MAPK14/MAPK3/BACE1	13
BP	GO:0018209	peptidyl-serine modification	16/125	338/18800	8.85966e-10	3.03886e-08	1.38194e-08	PTGS2/VEGFA/BCL2/TNF/MAPK8/TGFB1/IFNG/CDK2/PRKACA/BAX/PRKCA/IKBKB/AKT1/MAPK14/GSK3B/PDE4D	16
BP	GO:1903039	positive regulation of leukocyte cell-cell adhesion	14/125	245/18800	9.54307e-10	3.24378e-08	1.47513e-08	RELA/TNF/IL2/IFNG/IL4/CD80/CD86/CD274/DPP4/AKT1/SELE/VCAM1/HAS2/PTPN11	14
BP	GO:0001933	negative regulation of protein phosphorylation	16/125	341/18800	1.00697e-09	3.39223e-08	1.54263e-08	CDKN1A/JUN/CASP3/TGFB1/IL2/IFNG/PPARG/BAX/AKT1/XDH/GSTP1/PTPN1/HMGCR/PTPN2/FABP4/PDE4D	16
BP	GO:0051100	negative regulation of binding	12/125	165/18800	1.04495e-09	3.48901e-08	1.58664e-08	ADRB2/CDKN1A/JUN/MAPK8/BAX/AKT1/HMOX1/PPP3CA/SLPI/GSK3B/MAPK3/PPARA	12
BP	GO:0007623	circadian rhythm	13/125	205/18800	1.10441e-09	3.60752e-08	1.64054e-08	F7/TNF/TP53/MAPK8/NOS2/PPARG/SLC6A4/AHR/ADRB1/GSK3B/CREB1/NR1H3/PPARA	13
BP	GO:0015908	fatty acid transport	10/125	99/18800	1.10912e-09	3.60752e-08	1.64054e-08	PPARG/PPARD/AKT1/PLA2G4A/FABP4/FABP3/FABP5/FABP1/PLA2G1B/PPARA	10
BP	GO:0045639	positive regulation of myeloid cell differentiation	10/125	99/18800	1.10912e-09	3.60752e-08	1.64054e-08	STAT3/FOS/TNF/STAT1/TGFB1/IFNG/CASP8/PRKCA/MAPK14/CREB1	10
BP	GO:0097193	intrinsic apoptotic signaling pathway	15/125	295/18800	1.16313e-09	3.75086e-08	1.70572e-08	PTGS2/BCL2/CDKN1A/TNF/CASP3/TP53/MCL1/BAX/CASP9/AKT1/HMOX1/CYP1B1/PTPN1/MMP9/PTPN2	15
BP	GO:0010565	regulation of cellular ketone metabolic process	11/125	132/18800	1.26135e-09	4.03312e-08	1.83408e-08	PTGS2/PPARG/PPARD/AKT1/NR1H3/NR1H2/FABP3/FABP5/FABP1/CNR1/PPARA	11
BP	GO:0060965	negative regulation of miRNA-mediated gene silencing	6/125	18/18800	1.33132e-09	4.22108e-08	1.91955e-08	TNF/TP53/TGFB1/ESR1/PPARG/PPP3CA	6
BP	GO:0050708	regulation of protein secretion	14/125	252/18800	1.37632e-09	4.32737e-08	1.96789e-08	TNF/TGFB1/IFNG/NOS2/PPARG/PPARD/ACHE/PPP3CA/NR1H3/HMGCR/NR1H2/PTPN11/CNR1/PLA2G1B	14
BP	GO:0030879	mammary gland development	11/125	135/18800	1.60386e-09	5.00112e-08	2.27428e-08	PGR/VEGFA/ESR1/AR/BAX/AKT1/XDH/SLC6A3/CREB1/CYP19A1/VDR	11
BP	GO:0043536	positive regulation of blood vessel endothelial cell migration	9/125	75/18800	1.64785e-09	5.09619e-08	2.31752e-08	PTGS2/NOS3/VEGFA/TGFB1/CD40/KDR/PRKCA/AKT1/HMOX1	9
BP	GO:0019932	second-messenger-mediated signaling	15/125	303/18800	1.67837e-09	5.14837e-08	2.34125e-08	PDE3A/NOS3/VEGFA/TNF/CXCL8/CXCR4/NOS2/KDR/PRKACA/SELE/VCAM1/AHR/PPP3CA/GSK3B/PDE4D	15
BP	GO:0060149	negative regulation of post-transcriptional gene silencing	6/125	19/18800	1.93523e-09	5.79493e-08	2.63527e-08	TNF/TP53/TGFB1/ESR1/PPARG/PPP3CA	6
BP	GO:0060967	negative regulation of gene silencing by RNA	6/125	19/18800	1.93523e-09	5.79493e-08	2.63527e-08	TNF/TP53/TGFB1/ESR1/PPARG/PPP3CA	6
BP	GO:1900369	negative regulation of post-transcriptional gene silencing by RNA	6/125	19/18800	1.93523e-09	5.79493e-08	2.63527e-08	TNF/TP53/TGFB1/ESR1/PPARG/PPP3CA	6
BP	GO:0008585	female gonad development	10/125	105/18800	1.98617e-09	5.90064e-08	2.68334e-08	PGR/NOS3/VEGFA/BCL2/CASP3/ESR1/KDR/BAX/INSR/CYP19A1	10
BP	GO:0046890	regulation of lipid biosynthetic process	12/125	175/18800	2.05074e-09	6.04487e-08	2.74893e-08	PTGS2/TNF/IFNG/C3/AKT1/CREB1/NR1H3/DHCR7/NR1H2/FABP3/FABP5/PPARA	12
BP	GO:0009416	response to light stimulus	15/125	310/18800	2.29256e-09	6.70529e-08	3.04926e-08	PTGS2/RELA/BCL2/FOS/CDKN1A/CASP3/TP53/MAPK8/BAX/CASP9/AKT1/MMP1/MMP9/TIMP1/HMGCR	15
BP	GO:0009266	response to temperature stimulus	12/125	180/18800	2.82724e-09	8.20488e-08	3.73121e-08	PTGS2/NOS3/ADRB2/FOS/CXCR4/CD14/PRKACA/CASP8/AKT1/HMOX1/ADRB1/GSK3B	12
BP	GO:0010883	regulation of lipid storage	8/125	55/18800	2.85529e-09	8.20488e-08	3.73121e-08	TNF/C3/PPARG/PPARD/NR1H3/PTPN2/NR1H2/PPARA	8
BP	GO:0046545	development of primary female sexual characteristics	10/125	109/18800	2.87051e-09	8.20488e-08	3.73121e-08	PGR/NOS3/VEGFA/BCL2/CASP3/ESR1/KDR/BAX/INSR/CYP19A1	10
BP	GO:0001676	long-chain fatty acid metabolic process	10/125	111/18800	3.43169e-09	9.73515e-08	4.42711e-08	PTGS1/PTGS2/CYP3A4/CYP1A2/CYP1A1/CYP1B1/GSTM1/GSTP1/PLA2G4A/CYP2C19	10
BP	GO:0097696	receptor signaling pathway via STAT	12/125	184/18800	3.62934e-09	1.0219e-07	4.64715e-08	STAT3/TNF/STAT1/TGFB1/IL2/IFNG/IL4/CD40/F2/PPARG/CYP1B1/PTPN2	12
BP	GO:0071214	cellular response to abiotic stimulus	15/125	323/18800	4.00605e-09	1.11138e-07	5.05407e-08	PTGS2/CDKN1A/CASP3/TP53/MAPK8/CD40/BAX/CASP9/CASP8/MMP1/SLC2A4/MAPK14/MMP9/TIMP1/MAPK3	15
BP	GO:0104004	cellular response to environmental stimulus	15/125	323/18800	4.00605e-09	1.11138e-07	5.05407e-08	PTGS2/CDKN1A/CASP3/TP53/MAPK8/CD40/BAX/CASP9/CASP8/MMP1/SLC2A4/MAPK14/MMP9/TIMP1/MAPK3	15
BP	GO:1903532	positive regulation of secretion by cell	14/125	274/18800	4.05064e-09	1.11555e-07	5.07302e-08	TGFB1/IFNG/IL4/PPARG/PPARD/ACHE/SLC6A4/CREB1/PLA2G4A/CYP19A1/NR1H2/PTPN11/CNR1/PLA2G1B	14
BP	GO:1904659	glucose transmembrane transport	10/125	113/18800	4.08809e-09	1.11771e-07	5.08283e-08	TNF/C3/PPARD/AKT1/SLC2A4/INSR/MAPK14/FABP5/PTPN11/PLA2G1B	10
BP	GO:0060135	maternal process involved in female pregnancy	8/125	58/18800	4.42091e-09	1.20001e-07	5.45708e-08	PGR/PTGS2/ESR1/AR/PPARD/AKT1/VDR/CNR1	8
BP	GO:0033559	unsaturated fatty acid metabolic process	10/125	115/18800	4.85349e-09	1.30802e-07	5.94827e-08	PTGS1/PTGS2/CYP1A2/CYP1A1/CYP1B1/GSTM1/GSTP1/PLA2G4A/CYP2C19/FABP5	10
BP	GO:0043535	regulation of blood vessel endothelial cell migration	11/125	150/18800	4.9062e-09	1.31284e-07	5.97022e-08	PTGS2/NOS3/VEGFA/TNF/TGFB1/CD40/PPARG/KDR/PRKCA/AKT1/HMOX1	11
BP	GO:0046686	response to cadmium ion	8/125	59/18800	5.08611e-09	1.34813e-07	6.13067e-08	FOS/JUN/MAPK8/AKT1/HMOX1/CYP1A2/MMP9/MAPK3	8
BP	GO:0046889	positive regulation of lipid biosynthetic process	9/125	85/18800	5.10952e-09	1.34813e-07	6.13067e-08	PTGS2/TNF/IFNG/AKT1/CREB1/NR1H3/NR1H2/FABP3/PPARA	9
BP	GO:0009755	hormone-mediated signaling pathway	12/125	190/18800	5.21971e-09	1.36764e-07	6.21939e-08	PGR/RXRA/NR3C1/ESR1/AR/PPARG/PPARD/NR3C2/ESR2/NR1H3/PTPN11/PPARA	12
BP	GO:0070661	leukocyte proliferation	15/125	330/18800	5.35307e-09	1.37701e-07	6.26203e-08	BCL2/CDKN1A/CASP3/TP53/IL2/IL4/CD80/CD86/CD274/CD40/BAX/VCAM1/AHR/GSTP1/MAPK3	15
BP	GO:0010887	negative regulation of cholesterol storage	5/125	11/18800	5.36498e-09	1.37701e-07	6.26203e-08	PPARG/PPARD/NR1H3/NR1H2/PPARA	5
BP	GO:1903799	negative regulation of production of miRNAs involved in gene silencing by miRNA	5/125	11/18800	5.36498e-09	1.37701e-07	6.26203e-08	TNF/TP53/TGFB1/ESR1/PPP3CA	5
BP	GO:0050900	leukocyte migration	16/125	384/18800	5.52795e-09	1.40925e-07	6.40865e-08	F7/VEGFA/TNF/CXCL8/IL4/CXCR4/DPP4/AKT1/HMOX1/ICAM1/SELE/VCAM1/MMP9/CYP19A1/MAPK3/PLA2G1B	16
BP	GO:0007548	sex differentiation	14/125	281/18800	5.59379e-09	1.41647e-07	6.44145e-08	PGR/NOS3/VEGFA/BCL2/CASP3/ESR1/AR/KDR/BAX/CYP1B1/INSR/CYP19A1/CYP17A1/PTPN11	14
BP	GO:0006720	isoprenoid metabolic process	10/125	117/18800	5.74331e-09	1.43507e-07	6.52604e-08	ADH1B/ADH1C/PPARD/CYP3A4/CYP1A2/CYP1A1/CYP1B1/CYP2C19/HMGCR/AKR1B10	10
BP	GO:0008645	hexose transmembrane transport	10/125	117/18800	5.74331e-09	1.43507e-07	6.52604e-08	TNF/C3/PPARD/AKT1/SLC2A4/INSR/MAPK14/FABP5/PTPN11/PLA2G1B	10
BP	GO:0048872	homeostasis of number of cells	14/125	282/18800	5.85335e-09	1.45294e-07	6.60731e-08	NOS3/STAT3/VEGFA/BCL2/CASP3/STAT1/IL2/BAX/AKT1/HMOX1/MAPK14/PTPN2/G6PD/PTPN11	14
BP	GO:0045923	positive regulation of fatty acid metabolic process	7/125	39/18800	6.25113e-09	1.54154e-07	7.01021e-08	PTGS2/PPARG/PPARD/NR1H3/NR1H2/FABP1/PPARA	7
BP	GO:0045444	fat cell differentiation	13/125	237/18800	6.424e-09	1.57388e-07	7.15729e-08	PTGS2/ADRB2/TNF/TGFB1/PPARG/PPARD/AKT1/SLC2A4/ADRB1/MAPK14/CREB1/FABP4/FABP3	13
BP	GO:0015749	monosaccharide transmembrane transport	10/125	119/18800	6.77478e-09	1.63854e-07	7.45134e-08	TNF/C3/PPARD/AKT1/SLC2A4/INSR/MAPK14/FABP5/PTPN11/PLA2G1B	10
BP	GO:0045471	response to ethanol	10/125	119/18800	6.77478e-09	1.63854e-07	7.45134e-08	TNF/IL2/CD14/CASP8/VCAM1/SLC2A4/SLC6A3/G6PD/CNR1/PPARA	10
BP	GO:0010506	regulation of autophagy	15/125	336/18800	6.82435e-09	1.64002e-07	7.45806e-08	ADRB2/STAT3/BCL2/CASP3/TP53/MAPK8/MCL1/IFNG/IL4/KDR/PRKACA/AKT1/HMOX1/GSK3B/MAPK3	15
BP	GO:0006869	lipid transport	16/125	391/18800	7.14105e-09	1.70526e-07	7.75477e-08	NOS2/PPARG/PPARD/AKT1/PLA2G4A/NPC1L1/NR1H3/CYP19A1/NR1H2/FABP4/FABP3/FABP5/FABP1/PTPN11/PLA2G1B/PPARA	16
BP	GO:0031663	lipopolysaccharide-mediated signaling pathway	8/125	62/18800	7.62718e-09	1.8099e-07	8.23059e-08	NOS3/TNF/TGFB1/CD14/PRKCA/AKT1/MAPK14/MAPK3	8
BP	GO:1902107	positive regulation of leukocyte differentiation	11/125	157/18800	7.92695e-09	1.85766e-07	8.44781e-08	FOS/TNF/TGFB1/IL2/IFNG/IL4/CD80/CD86/CASP8/PRKCA/CREB1	11
BP	GO:1903708	positive regulation of hemopoiesis	11/125	157/18800	7.92695e-09	1.85766e-07	8.44781e-08	FOS/TNF/TGFB1/IL2/IFNG/IL4/CD80/CD86/CASP8/PRKCA/CREB1	11
BP	GO:0051090	regulation of DNA-binding transcription factor activity	17/125	452/18800	8.18914e-09	1.90726e-07	8.67336e-08	RELA/STAT3/VEGFA/TNF/MAPK8/CD40/ESR1/AR/PPARG/IKBKB/AKT1/HMOX1/CYP1B1/PPP3CA/ESR2/MAPK3/PLA2G1B	17
BP	GO:0022409	positive regulation of cell-cell adhesion	14/125	291/18800	8.73265e-09	2.02137e-07	9.19227e-08	RELA/TNF/IL2/IFNG/IL4/CD80/CD86/CD274/DPP4/AKT1/SELE/VCAM1/HAS2/PTPN11	14
BP	GO:0042593	glucose homeostasis	13/125	244/18800	9.10849e-09	2.09551e-07	9.52942e-08	STAT3/PPARG/PRKACA/PPARD/AKT1/ICAM1/SLC2A4/INSR/PPP3CA/PTPN2/FABP5/PTPN11/CNR1	13
BP	GO:0033500	carbohydrate homeostasis	13/125	245/18800	9.56541e-09	2.18729e-07	9.9468e-08	STAT3/PPARG/PRKACA/PPARD/AKT1/ICAM1/SLC2A4/INSR/PPP3CA/PTPN2/FABP5/PTPN11/CNR1	13
BP	GO:0071375	cellular response to peptide hormone stimulus	14/125	294/18800	9.94688e-09	2.26082e-07	1.02812e-07	CA2/RELA/STAT3/STAT1/PPARG/AKT1/CYP1B1/SLC2A4/INSR/GSK3B/PTPN1/PTPN2/PTPN11/PLA2G1B	14
BP	GO:0046660	female sex differentiation	10/125	124/18800	1.01045e-08	2.2829e-07	1.03816e-07	PGR/NOS3/VEGFA/BCL2/CASP3/ESR1/KDR/BAX/INSR/CYP19A1	10
BP	GO:0060964	regulation of miRNA-mediated gene silencing	7/125	42/18800	1.07851e-08	2.42215e-07	1.10148e-07	STAT3/TNF/TP53/TGFB1/ESR1/PPARG/PPP3CA	7
BP	GO:0043281	regulation of cysteine-type endopeptidase activity involved in apoptotic process	12/125	204/18800	1.16146e-08	2.59302e-07	1.17919e-07	PTGS2/VEGFA/TNF/XIAP/PPARG/BAX/CASP9/CASP8/AKT1/XDH/MMP9/FABP1	12
BP	GO:0042178	xenobiotic catabolic process	6/125	25/18800	1.22265e-08	2.7044e-07	1.22984e-07	CYP3A4/CYP1A2/CYP1A1/NR1I2/GSTM1/CYP2C19	6
BP	GO:0002831	regulation of response to biotic stimulus	15/125	351/18800	1.22569e-08	2.7044e-07	1.22984e-07	STAT1/IL4/XIAP/CD274/PPARG/CASP8/PRKCA/IKBKB/AHR/PTPN1/NR1H3/PTPN2/NR1H2/MAPK3/PTPN11	15
BP	GO:0015909	long-chain fatty acid transport	8/125	66/18800	1.26724e-08	2.74788e-07	1.24961e-07	PPARG/AKT1/PLA2G4A/FABP4/FABP3/FABP5/FABP1/PLA2G1B	8
BP	GO:0038034	signal transduction in absence of ligand	8/125	66/18800	1.26724e-08	2.74788e-07	1.24961e-07	BCL2/TNF/MCL1/IL2/IL4/BAX/AKT1/GSK3B	8
BP	GO:0097192	extrinsic apoptotic signaling pathway in absence of ligand	8/125	66/18800	1.26724e-08	2.74788e-07	1.24961e-07	BCL2/TNF/MCL1/IL2/IL4/BAX/AKT1/GSK3B	8
BP	GO:0051047	positive regulation of secretion	14/125	300/18800	1.28467e-08	2.76976e-07	1.25956e-07	TGFB1/IFNG/IL4/PPARG/PPARD/ACHE/SLC6A4/CREB1/PLA2G4A/CYP19A1/NR1H2/PTPN11/CNR1/PLA2G1B	14
BP	GO:0001959	regulation of cytokine-mediated signaling pathway	11/125	166/18800	1.41971e-08	3.04351e-07	1.38405e-07	XIAP/CXCR4/PPARG/CASP8/IKBKB/GSTP1/PTPN1/NR1H3/PTPN2/NR1H2/PTPN11	11
BP	GO:0045637	regulation of myeloid cell differentiation	12/125	208/18800	1.44316e-08	3.07629e-07	1.39896e-07	STAT3/FOS/TNF/STAT1/TGFB1/IFNG/IL4/CASP8/PRKCA/MAPK14/CREB1/PTPN2	12
BP	GO:0070663	regulation of leukocyte proliferation	13/125	254/18800	1.47116e-08	3.11837e-07	1.41809e-07	BCL2/CDKN1A/CASP3/IL2/IL4/CD80/CD86/CD274/CD40/VCAM1/AHR/GSTP1/MAPK3	13
BP	GO:0032091	negative regulation of protein binding	9/125	96/18800	1.51342e-08	3.15842e-07	1.43631e-07	ADRB2/CDKN1A/MAPK8/BAX/AKT1/SLPI/GSK3B/MAPK3/PPARA	9
BP	GO:0060147	regulation of post-transcriptional gene silencing	7/125	44/18800	1.51517e-08	3.15842e-07	1.43631e-07	STAT3/TNF/TP53/TGFB1/ESR1/PPARG/PPP3CA	7
BP	GO:1900368	regulation of post-transcriptional gene silencing by RNA	7/125	44/18800	1.51517e-08	3.15842e-07	1.43631e-07	STAT3/TNF/TP53/TGFB1/ESR1/PPARG/PPP3CA	7
BP	GO:0034219	carbohydrate transmembrane transport	10/125	131/18800	1.71758e-08	3.56068e-07	1.61923e-07	TNF/C3/PPARD/AKT1/SLC2A4/INSR/MAPK14/FABP5/PTPN11/PLA2G1B	10
BP	GO:0006721	terpenoid metabolic process	9/125	98/18800	1.81656e-08	3.74529e-07	1.70319e-07	ADH1B/ADH1C/PPARD/CYP3A4/CYP1A2/CYP1A1/CYP1B1/CYP2C19/AKR1B10	9
BP	GO:0032868	response to insulin	13/125	259/18800	1.8547e-08	3.80313e-07	1.72949e-07	STAT1/PPARG/AKT1/SLC2A4/INSR/MAPK14/GSK3B/PTPN1/PTPN2/HSD11B2/PTPN11/PLA2G1B/PPARA	13
BP	GO:0071496	cellular response to external stimulus	14/125	309/18800	1.86515e-08	3.80389e-07	1.72984e-07	PTGS2/RXRA/BCL2/FOS/CDKN1A/TP53/MAPK8/CD40/CASP8/HMOX1/VCAM1/VDR/MAPK3/PPARA	14
BP	GO:0034764	positive regulation of transmembrane transport	12/125	213/18800	1.88082e-08	3.81522e-07	1.73499e-07	KCNH2/CA2/ADRB2/IFNG/C3/F2/BAX/AKT1/INSR/MAPK14/G6PD/PTPN11	12
BP	GO:0002696	positive regulation of leukocyte activation	16/125	421/18800	2.01856e-08	4.07275e-07	1.8521e-07	BCL2/CDKN1A/TNF/TGFB1/IL2/IFNG/IL4/CD80/CD86/CD274/CD40/DPP4/AKT1/VCAM1/PLA2G4A/PTPN11	16
BP	GO:0072330	monocarboxylic acid biosynthetic process	12/125	215/18800	2.0869e-08	4.17861e-07	1.90024e-07	PTGS1/PTGS2/CYP3A4/CYP1A2/CYP1A1/GSTM1/GSTP1/PLA2G4A/NR1H3/NR1H2/FABP5/PLA2G1B	12
BP	GO:0060966	regulation of gene silencing by RNA	7/125	46/18800	2.09318e-08	4.17861e-07	1.90024e-07	STAT3/TNF/TP53/TGFB1/ESR1/PPARG/PPP3CA	7
BP	GO:0043467	regulation of generation of precursor metabolites and energy	10/125	134/18800	2.13546e-08	4.24058e-07	1.92842e-07	STAT3/TNF/TP53/IFNG/IL4/NOS2/AKT1/INSR/GSK3B/PPARA	10
BP	GO:0050866	negative regulation of cell activation	12/125	216/18800	2.19736e-08	4.34065e-07	1.97393e-07	NOS3/CASP3/IL2/IL4/CD80/CD86/CD274/F2/HMOX1/NR1H3/PTPN2/CNR1	12
BP	GO:0003018	vascular process in circulatory system	13/125	263/18800	2.22417e-08	4.37073e-07	1.98761e-07	PTGS2/PDE3A/NOS3/ADRB2/VEGFA/TNF/TGFB1/PPARD/SLC6A4/SLC2A4/INSR/ADRB1/FABP5	13
BP	GO:2000379	positive regulation of reactive oxygen species metabolic process	8/125	71/18800	2.28324e-08	4.46355e-07	2.02982e-07	CDKN1A/TP53/TGFB1/F2/XDH/CYP1B1/GSTP1/MAPK14	8
BP	GO:0048771	tissue remodeling	11/125	174/18800	2.31502e-08	4.50236e-07	2.04747e-07	NOS3/ADRB2/TP53/TGFB1/IL2/PPARG/BAX/PRKCA/PPP3CA/TIMP1/VDR	11
BP	GO:0052548	regulation of endopeptidase activity	16/125	426/18800	2.3798e-08	4.60462e-07	2.09397e-07	PTGS2/STAT3/VEGFA/TNF/XIAP/C3/PPARG/BAX/CASP9/CASP8/AKT1/XDH/SLPI/MMP9/TIMP1/FABP1	16
BP	GO:0051091	positive regulation of DNA-binding transcription factor activity	13/125	265/18800	2.43277e-08	4.63427e-07	2.10745e-07	RELA/STAT3/VEGFA/TNF/CD40/ESR1/AR/PPARG/IKBKB/AKT1/PPP3CA/ESR2/PLA2G1B	13
BP	GO:0002685	regulation of leukocyte migration	12/125	218/18800	2.43415e-08	4.63427e-07	2.10745e-07	F7/VEGFA/TNF/CXCL8/IL4/DPP4/AKT1/HMOX1/ICAM1/SELE/CYP19A1/MAPK3	12
BP	GO:0031294	lymphocyte costimulation	7/125	47/18800	2.446e-08	4.63427e-07	2.10745e-07	IL4/CD80/CD86/CD274/DPP4/AKT1/PTPN11	7
BP	GO:0045776	negative regulation of blood pressure	7/125	47/18800	2.446e-08	4.63427e-07	2.10745e-07	NOS3/ADRB2/TNF/NOS2/ADRB1/CNR1/PPARA	7
BP	GO:0043534	blood vessel endothelial cell migration	11/125	175/18800	2.45654e-08	4.63427e-07	2.10745e-07	PTGS2/NOS3/VEGFA/TNF/TGFB1/CD40/PPARG/KDR/PRKCA/AKT1/HMOX1	11
BP	GO:1903706	regulation of hemopoiesis	15/125	371/18800	2.56058e-08	4.80651e-07	2.18578e-07	STAT3/FOS/TNF/STAT1/TGFB1/IL2/IFNG/IL4/CD80/CD86/CASP8/PRKCA/MAPK14/CREB1/PTPN2	15
BP	GO:0034754	cellular hormone metabolic process	10/125	137/18800	2.64078e-08	4.93164e-07	2.24269e-07	ADH1B/ADH1C/ESR1/CYP3A4/CYP1A2/CYP1A1/CYP1B1/CYP19A1/CYP17A1/AKR1B10	10
BP	GO:0071900	regulation of protein serine/threonine kinase activity	15/125	372/18800	2.65339e-08	4.93164e-07	2.24269e-07	ADRB2/VEGFA/CDKN1A/TNF/CASP3/TGFB1/IFNG/CD40/PPARG/AKT1/INSR/GSTP1/PTPN1/HMGCR/PLA2G1B	15
BP	GO:0018108	peptidyl-tyrosine phosphorylation	15/125	373/18800	2.74925e-08	5.08476e-07	2.31232e-07	VEGFA/TNF/TP53/TGFB1/IL2/IFNG/IL4/CD80/CD40/KDR/INSR/PTPN1/PTPN2/MAPK3/PTPN11	15
BP	GO:0043410	positive regulation of MAPK cascade	17/125	491/18800	2.76288e-08	5.08504e-07	2.31245e-07	ADRB2/VEGFA/TNF/JUN/TGFB1/XIAP/CD40/AR/KDR/PRKCA/XDH/ICAM1/INSR/PTPN1/MAPK3/PTPN11/PLA2G1B	17
BP	GO:0001936	regulation of endothelial cell proliferation	11/125	178/18800	2.92851e-08	5.33781e-07	2.42739e-07	STAT3/VEGFA/TNF/JUN/STAT1/PPARG/KDR/PRKCA/AKT1/XDH/HMOX1	11
BP	GO:0060759	regulation of response to cytokine stimulus	11/125	178/18800	2.92851e-08	5.33781e-07	2.42739e-07	XIAP/CXCR4/PPARG/CASP8/IKBKB/GSTP1/PTPN1/NR1H3/PTPN2/NR1H2/PTPN11	11
BP	GO:0006091	generation of precursor metabolites and energy	17/125	494/18800	3.01913e-08	5.45065e-07	2.47871e-07	ADH1B/ADH1C/STAT3/TNF/TP53/IFNG/IL4/NOS2/PYGM/PPARD/AKT1/CYP1A2/INSR/GSK3B/CYP19A1/G6PD/PPARA	17
BP	GO:0008203	cholesterol metabolic process	10/125	139/18800	3.03376e-08	5.45065e-07	2.47871e-07	RXRA/IL4/PPARD/PON1/CYP3A4/CYP1A2/NPC1L1/HMGCR/DHCR7/G6PD	10
BP	GO:0051384	response to glucocorticoid	10/125	139/18800	3.03376e-08	5.45065e-07	2.47871e-07	PTGS2/NR3C1/BCL2/FOS/TNF/CASP3/CASP9/CYP1B1/BCHE/HSD11B2	10
BP	GO:0018212	peptidyl-tyrosine modification	15/125	376/18800	3.05606e-08	5.4647e-07	2.4851e-07	VEGFA/TNF/TP53/TGFB1/IL2/IFNG/IL4/CD80/CD40/KDR/INSR/PTPN1/PTPN2/MAPK3/PTPN11	15
BP	GO:0034341	response to interferon-gamma	10/125	140/18800	3.24895e-08	5.78221e-07	2.62949e-07	TNF/TP53/STAT1/IFNG/CD40/NOS2/PPARG/NR1H3/PTPN2/NR1H2	10
BP	GO:0050867	positive regulation of cell activation	16/125	436/18800	3.28534e-08	5.79871e-07	2.63699e-07	BCL2/CDKN1A/TNF/TGFB1/IL2/IFNG/IL4/CD80/CD86/CD274/CD40/DPP4/AKT1/VCAM1/PLA2G4A/PTPN11	16
BP	GO:0030225	macrophage differentiation	7/125	49/18800	3.30433e-08	5.79871e-07	2.63699e-07	VEGFA/TGFB1/IFNG/CASP8/PRKCA/MMP9/PTPN2	7
BP	GO:0050873	brown fat cell differentiation	7/125	49/18800	3.30433e-08	5.79871e-07	2.63699e-07	PTGS2/ADRB2/SLC2A4/ADRB1/MAPK14/FABP4/FABP3	7
BP	GO:0009895	negative regulation of catabolic process	14/125	324/18800	3.37872e-08	5.90182e-07	2.68388e-07	RELA/STAT3/BCL2/TNF/TP53/MCL1/NOS2/AKT1/HMOX1/MAPK14/TIMP1/HMGCR/CNR1/PPARA	14
BP	GO:0006809	nitric oxide biosynthetic process	8/125	75/18800	3.54129e-08	6.15727e-07	2.80005e-07	PTGS2/NOS3/TNF/IFNG/NOS2/AKT1/CYP1B1/INSR	8
BP	GO:0008406	gonad development	12/125	226/18800	3.62741e-08	6.27809e-07	2.85499e-07	PGR/NOS3/VEGFA/BCL2/CASP3/ESR1/AR/KDR/BAX/CYP1B1/INSR/CYP19A1	12
BP	GO:0016042	lipid catabolic process	14/125	327/18800	3.79042e-08	6.53025e-07	2.96966e-07	TNF/PPARD/AKT1/CYP3A4/CYP1A2/CYP1B1/PLA2G4A/CYP19A1/HSD11B1/FABP1/AKR1B10/CNR1/PLA2G1B/PPARA	14
BP	GO:0031281	positive regulation of cyclase activity	7/125	50/18800	3.82117e-08	6.5533e-07	2.98014e-07	NOS3/ADRB2/MAPK8/NOS2/ADRB1/MAPK14/MAPK3	7
BP	GO:0045766	positive regulation of angiogenesis	11/125	183/18800	3.89654e-08	6.62236e-07	3.01155e-07	NOS3/STAT3/VEGFA/CXCL8/CXCR4/CD40/C3/KDR/PRKCA/HMOX1/CYP1B1	11
BP	GO:1904018	positive regulation of vasculature development	11/125	183/18800	3.89654e-08	6.62236e-07	3.01155e-07	NOS3/STAT3/VEGFA/CXCL8/CXCR4/CD40/C3/KDR/PRKCA/HMOX1/CYP1B1	11
BP	GO:0033209	tumor necrosis factor-mediated signaling pathway	9/125	107/18800	3.93664e-08	6.66052e-07	3.0289e-07	RELA/TNF/TP53/STAT1/XIAP/CASP8/IKBKB/GSTP1/PTPN2	9
BP	GO:2000116	regulation of cysteine-type endopeptidase activity	12/125	229/18800	4.19534e-08	7.06653e-07	3.21354e-07	PTGS2/VEGFA/TNF/XIAP/PPARG/BAX/CASP9/CASP8/AKT1/XDH/MMP9/FABP1	12
BP	GO:0006805	xenobiotic metabolic process	9/125	108/18800	4.27069e-08	7.16147e-07	3.25671e-07	CYP3A4/CYP1A2/CYP1A1/NR1I2/CYP1B1/AHR/GSTM1/GSTP1/CYP2C19	9
BP	GO:0042572	retinol metabolic process	7/125	51/18800	4.40479e-08	7.35366e-07	3.34411e-07	ADH1B/ADH1C/CYP3A4/CYP1A2/CYP1A1/CYP1B1/AKR1B10	7
BP	GO:0043542	endothelial cell migration	13/125	279/18800	4.46136e-08	7.4153e-07	3.37214e-07	PTGS2/NOS3/VEGFA/TNF/TGFB1/CD40/PPARG/KDR/DPP4/PRKCA/AKT1/HMOX1/CYP1B1	13
BP	GO:0045137	development of primary sexual characteristics	12/125	231/18800	4.61697e-08	7.64028e-07	3.47445e-07	PGR/NOS3/VEGFA/BCL2/CASP3/ESR1/AR/KDR/BAX/CYP1B1/INSR/CYP19A1	12
BP	GO:0010827	regulation of glucose transmembrane transport	8/125	78/18800	4.84045e-08	7.9165e-07	3.60006e-07	TNF/C3/AKT1/INSR/MAPK14/FABP5/PTPN11/PLA2G1B	8
BP	GO:0106106	cold-induced thermogenesis	10/125	146/18800	4.84684e-08	7.9165e-07	3.60006e-07	ADRB2/VEGFA/IL4/CXCR4/ACHE/ADRB1/NR1H3/NR1H2/FABP4/FABP5	10
BP	GO:0120161	regulation of cold-induced thermogenesis	10/125	146/18800	4.84684e-08	7.9165e-07	3.60006e-07	ADRB2/VEGFA/IL4/CXCR4/ACHE/ADRB1/NR1H3/NR1H2/FABP4/FABP5	10
BP	GO:0031649	heat generation	5/125	16/18800	4.93895e-08	8.03218e-07	3.65267e-07	PTGS2/ADRB2/TNF/ADRB1/CNR1	5
BP	GO:0043525	positive regulation of neuron apoptotic process	7/125	52/18800	5.06207e-08	8.19707e-07	3.72766e-07	TNF/CASP3/TP53/MCL1/BAX/CASP9/BACE1	7
BP	GO:0034614	cellular response to reactive oxygen species	10/125	147/18800	5.17169e-08	8.33879e-07	3.79211e-07	NOS3/RELA/FOS/JUN/MAPK8/AKT1/CYP1B1/MMP9/FABP1/MAPK3	10
BP	GO:0042113	B cell activation	14/125	336/18800	5.31288e-08	8.53e-07	3.87906e-07	BCL2/CDKN1A/CASP3/TP53/TGFB1/IL2/IL4/CD86/CD40/BAX/CASP8/VCAM1/AHR/PTPN2	14
BP	GO:0050731	positive regulation of peptidyl-tyrosine phosphorylation	11/125	190/18800	5.72833e-08	9.15805e-07	4.16467e-07	VEGFA/TNF/TP53/TGFB1/IL2/IFNG/IL4/CD80/CD40/PTPN1/PTPN11	11
BP	GO:1902652	secondary alcohol metabolic process	10/125	149/18800	5.87951e-08	9.36007e-07	4.25654e-07	RXRA/IL4/PPARD/PON1/CYP3A4/CYP1A2/NPC1L1/HMGCR/DHCR7/G6PD	10
BP	GO:0046320	regulation of fatty acid oxidation	6/125	32/18800	6.02262e-08	9.54763e-07	4.34183e-07	PPARD/AKT1/FABP3/FABP1/CNR1/PPARA	6
BP	GO:0052547	regulation of peptidase activity	16/125	456/18800	6.10171e-08	9.63253e-07	4.38044e-07	PTGS2/STAT3/VEGFA/TNF/XIAP/C3/PPARG/BAX/CASP9/CASP8/AKT1/XDH/SLPI/MMP9/TIMP1/FABP1	16
BP	GO:0002526	acute inflammatory response	9/125	113/18800	6.33957e-08	9.96633e-07	4.53224e-07	PTGS2/TNF/IL4/C3/F2/VCAM1/GSTP1/CD163/CNR1	9
BP	GO:0046209	nitric oxide metabolic process	8/125	81/18800	6.53065e-08	1.02241e-06	4.64947e-07	PTGS2/NOS3/TNF/IFNG/NOS2/AKT1/CYP1B1/INSR	8
BP	GO:0036294	cellular response to decreased oxygen levels	10/125	151/18800	6.67139e-08	1.04013e-06	4.73004e-07	PTGS2/VEGFA/BCL2/TP53/PPARG/PPARD/AKT1/HMOX1/SLC2A4/FABP1	10
BP	GO:0001935	endothelial cell proliferation	11/125	194/18800	7.08839e-08	1.1006e-06	5.00502e-07	STAT3/VEGFA/TNF/JUN/STAT1/PPARG/KDR/PRKCA/AKT1/XDH/HMOX1	11
BP	GO:2001057	reactive nitrogen species metabolic process	8/125	82/18800	7.19668e-08	1.11283e-06	5.06065e-07	PTGS2/NOS3/TNF/IFNG/NOS2/AKT1/CYP1B1/INSR	8
BP	GO:0051402	neuron apoptotic process	12/125	241/18800	7.35008e-08	1.13027e-06	5.13994e-07	BCL2/TNF/JUN/CASP3/TP53/MCL1/XIAP/BAX/CASP9/HMOX1/G6PD/BACE1	12
BP	GO:0045765	regulation of angiogenesis	14/125	345/18800	7.36936e-08	1.13027e-06	5.13994e-07	NOS3/STAT3/VEGFA/TNF/STAT1/CXCL8/CXCR4/CD40/C3/PPARG/KDR/PRKCA/HMOX1/CYP1B1	14
BP	GO:0002763	positive regulation of myeloid leukocyte differentiation	7/125	55/18800	7.55265e-08	1.14904e-06	5.22531e-07	FOS/TNF/TGFB1/IFNG/CASP8/PRKCA/CREB1	7
BP	GO:1904645	response to amyloid-beta	7/125	55/18800	7.55265e-08	1.14904e-06	5.22531e-07	ADRB2/TNF/ICAM1/VCAM1/GSK3B/MMP9/BACE1	7
BP	GO:0010959	regulation of metal ion transport	15/125	403/18800	7.58729e-08	1.14967e-06	5.22819e-07	SCN5A/PTGS2/KCNH2/NOS3/ADRB2/BCL2/IFNG/CXCR4/F2/PRKACA/BAX/AKT1/G6PD/PDE4D/PLA2G1B	15
BP	GO:0043393	regulation of protein binding	11/125	196/18800	7.87043e-08	1.18781e-06	5.4016e-07	ADRB2/CDKN1A/MAPK8/PRKACA/BAX/AKT1/SLPI/GSK3B/MMP9/MAPK3/PPARA	11
BP	GO:0051222	positive regulation of protein transport	13/125	293/18800	7.90591e-08	1.18841e-06	5.40434e-07	PTGS2/TNF/MAPK8/TGFB1/IFNG/PPARG/PRKACA/PPARD/ACHE/MAPK14/GSK3B/NR1H2/PLA2G1B	13
BP	GO:0002761	regulation of myeloid leukocyte differentiation	9/125	117/18800	8.57703e-08	1.28417e-06	5.83983e-07	FOS/TNF/TGFB1/IFNG/IL4/CASP8/PRKCA/CREB1/PTPN2	9
BP	GO:0001523	retinoid metabolic process	8/125	84/18800	8.7057e-08	1.29828e-06	5.90401e-07	ADH1B/ADH1C/PPARD/CYP3A4/CYP1A2/CYP1A1/CYP1B1/AKR1B10	8
BP	GO:0009306	protein secretion	14/125	350/18800	8.80033e-08	1.3021e-06	5.92138e-07	TNF/TGFB1/IFNG/NOS2/PPARG/PPARD/ACHE/PPP3CA/NR1H3/HMGCR/NR1H2/PTPN11/CNR1/PLA2G1B	14
BP	GO:0045861	negative regulation of proteolysis	14/125	350/18800	8.80033e-08	1.3021e-06	5.92138e-07	PTGS2/VEGFA/TNF/TP53/XIAP/C3/F2/AKT1/SLPI/MMP9/TIMP1/NR1H3/NR1H2/FABP1	14
BP	GO:0046651	lymphocyte proliferation	13/125	296/18800	8.90026e-08	1.31174e-06	5.96522e-07	BCL2/CDKN1A/CASP3/TP53/IL2/IL4/CD80/CD86/CD274/CD40/BAX/VCAM1/AHR	13
BP	GO:0008643	carbohydrate transport	10/125	156/18800	9.07626e-08	1.32783e-06	6.03839e-07	TNF/C3/PPARD/AKT1/SLC2A4/INSR/MAPK14/FABP5/PTPN11/PLA2G1B	10
BP	GO:0035592	establishment of protein localization to extracellular region	14/125	351/18800	9.115e-08	1.32783e-06	6.03839e-07	TNF/TGFB1/IFNG/NOS2/PPARG/PPARD/ACHE/PPP3CA/NR1H3/HMGCR/NR1H2/PTPN11/CNR1/PLA2G1B	14
BP	GO:1901342	regulation of vasculature development	14/125	351/18800	9.115e-08	1.32783e-06	6.03839e-07	NOS3/STAT3/VEGFA/TNF/STAT1/CXCL8/CXCR4/CD40/C3/PPARG/KDR/PRKCA/HMOX1/CYP1B1	14
BP	GO:0022408	negative regulation of cell-cell adhesion	11/125	199/18800	9.18746e-08	1.32972e-06	6.04698e-07	VEGFA/CASP3/TGFB1/IL2/IL4/CD80/CD86/CD274/AKT1/PTPN2/PPARA	11
BP	GO:0032368	regulation of lipid transport	9/125	118/18800	9.2337e-08	1.32972e-06	6.04698e-07	PPARG/AKT1/PLA2G4A/NR1H3/CYP19A1/NR1H2/FABP3/PTPN11/PPARA	9
BP	GO:0071346	cellular response to interferon-gamma	9/125	118/18800	9.2337e-08	1.32972e-06	6.04698e-07	TNF/TP53/STAT1/IFNG/NOS2/PPARG/NR1H3/PTPN2/NR1H2	9
BP	GO:0008625	extrinsic apoptotic signaling pathway via death domain receptors	8/125	85/18800	9.5571e-08	1.37106e-06	6.23497e-07	NOS3/BCL2/TNF/BAX/CASP8/HMOX1/ICAM1/GSK3B	8
BP	GO:0031960	response to corticosteroid	10/125	157/18800	9.63977e-08	1.37768e-06	6.26508e-07	PTGS2/NR3C1/BCL2/FOS/TNF/CASP3/CASP9/CYP1B1/BCHE/HSD11B2	10
BP	GO:0006006	glucose metabolic process	11/125	201/18800	1.01708e-07	1.44616e-06	6.57646e-07	TNF/TP53/PPARD/AKT1/INSR/MAPK14/GSK3B/PTPN2/G6PD/FABP5/PPARA	11
BP	GO:0016241	regulation of macroautophagy	10/125	158/18800	1.02339e-07	1.44616e-06	6.57646e-07	ADRB2/CASP3/TP53/MAPK8/IL4/KDR/PRKACA/AKT1/HMOX1/MAPK3	10
BP	GO:0070665	positive regulation of leukocyte proliferation	10/125	158/18800	1.02339e-07	1.44616e-06	6.57646e-07	BCL2/CDKN1A/IL2/IL4/CD80/CD86/CD274/CD40/VCAM1/MAPK3	10
BP	GO:0032943	mononuclear cell proliferation	13/125	300/18800	1.04007e-07	1.46425e-06	6.65877e-07	BCL2/CDKN1A/CASP3/TP53/IL2/IL4/CD80/CD86/CD274/CD40/BAX/VCAM1/AHR	13
BP	GO:0019915	lipid storage	8/125	86/18800	1.04791e-07	1.4698e-06	6.68399e-07	TNF/C3/PPARG/PPARD/NR1H3/PTPN2/NR1H2/PPARA	8
BP	GO:1990845	adaptive thermogenesis	10/125	159/18800	1.08599e-07	1.51758e-06	6.90125e-07	ADRB2/VEGFA/IL4/CXCR4/ACHE/ADRB1/NR1H3/NR1H2/FABP4/FABP5	10
BP	GO:0033674	positive regulation of kinase activity	16/125	476/18800	1.09765e-07	1.5269e-06	6.94363e-07	ADRB2/VEGFA/CDKN1A/TNF/TGFB1/IL2/IFNG/IL4/CD86/CD40/F2/KDR/AKT1/INSR/PTPN1/PLA2G1B	16
BP	GO:0019369	arachidonic acid metabolic process	7/125	58/18800	1.10076e-07	1.5269e-06	6.94363e-07	PTGS1/PTGS2/CYP1A2/CYP1A1/CYP1B1/PLA2G4A/CYP2C19	7
BP	GO:0002064	epithelial cell development	11/125	203/18800	1.12465e-07	1.54865e-06	7.04257e-07	PGR/VEGFA/TNF/CXCR4/ESR1/AR/IKBKB/AKT1/ICAM1/GSK3B/PDE4D	11
BP	GO:0071383	cellular response to steroid hormone stimulus	11/125	203/18800	1.12465e-07	1.54865e-06	7.04257e-07	PGR/RXRA/NR3C1/ESR1/AR/PPARD/NR3C2/CASP9/CYP1B1/ESR2/PPARA	11
BP	GO:0016101	diterpenoid metabolic process	8/125	87/18800	1.14765e-07	1.57458e-06	7.16048e-07	ADH1B/ADH1C/PPARD/CYP3A4/CYP1A2/CYP1A1/CYP1B1/AKR1B10	8
BP	GO:0071692	protein localization to extracellular region	14/125	359/18800	1.20226e-07	1.64352e-06	7.47399e-07	TNF/TGFB1/IFNG/NOS2/PPARG/PPARD/ACHE/PPP3CA/NR1H3/HMGCR/NR1H2/PTPN11/CNR1/PLA2G1B	14
BP	GO:0034644	cellular response to UV	8/125	88/18800	1.25545e-07	1.70929e-06	7.77308e-07	PTGS2/CDKN1A/TP53/BAX/CASP9/MMP1/MMP9/TIMP1	8
BP	GO:0007162	negative regulation of cell adhesion	13/125	305/18800	1.25943e-07	1.70929e-06	7.77308e-07	VEGFA/CASP3/TGFB1/IL2/IL4/CD80/CD86/CD274/AKT1/CYP1B1/PTPN2/PTPN11/PPARA	13
BP	GO:0010885	regulation of cholesterol storage	5/125	19/18800	1.29394e-07	1.74359e-06	7.92906e-07	PPARG/PPARD/NR1H3/NR1H2/PPARA	5
BP	GO:1902894	negative regulation of miRNA transcription	5/125	19/18800	1.29394e-07	1.74359e-06	7.92906e-07	RELA/TGFB1/PPARG/PPARD/PPARA	5
BP	GO:0043523	regulation of neuron apoptotic process	11/125	207/18800	1.37053e-07	1.84022e-06	8.36848e-07	BCL2/TNF/JUN/CASP3/TP53/MCL1/BAX/CASP9/HMOX1/G6PD/BACE1	11
BP	GO:1904951	positive regulation of establishment of protein localization	13/125	309/18800	1.46393e-07	1.95866e-06	8.9071e-07	PTGS2/TNF/MAPK8/TGFB1/IFNG/PPARG/PRKACA/PPARD/ACHE/MAPK14/GSK3B/NR1H2/PLA2G1B	13
BP	GO:0071453	cellular response to oxygen levels	10/125	166/18800	1.62695e-07	2.16907e-06	9.86396e-07	PTGS2/VEGFA/BCL2/TP53/PPARG/PPARD/AKT1/HMOX1/SLC2A4/FABP1	10
BP	GO:0050679	positive regulation of epithelial cell proliferation	11/125	211/18800	1.66297e-07	2.20929e-06	1.00469e-06	SCN5A/STAT3/VEGFA/TNF/JUN/AR/KDR/PRKCA/AKT1/HMOX1/HAS2	11
BP	GO:0050730	regulation of peptidyl-tyrosine phosphorylation	12/125	261/18800	1.74853e-07	2.31481e-06	1.05267e-06	VEGFA/TNF/TP53/TGFB1/IL2/IFNG/IL4/CD80/CD40/PTPN1/PTPN2/PTPN11	12
BP	GO:0010742	macrophage derived foam cell differentiation	6/125	38/18800	1.77594e-07	2.34288e-06	1.06544e-06	STAT1/TGFB1/PPARG/NR1H3/NR1H2/PPARA	6
BP	GO:0051251	positive regulation of lymphocyte activation	14/125	371/18800	1.79689e-07	2.36225e-06	1.07425e-06	BCL2/CDKN1A/TGFB1/IL2/IFNG/IL4/CD80/CD86/CD274/CD40/DPP4/AKT1/VCAM1/PTPN11	14
BP	GO:0090077	foam cell differentiation	6/125	39/18800	2.08748e-07	2.72528e-06	1.23933e-06	STAT1/TGFB1/PPARG/NR1H3/NR1H2/PPARA	6
BP	GO:0097242	amyloid-beta clearance	6/125	39/18800	2.08748e-07	2.72528e-06	1.23933e-06	TNF/IFNG/IL4/C3/INSR/HMGCR	6
BP	GO:1904035	regulation of epithelial cell apoptotic process	8/125	94/18800	2.10313e-07	2.73624e-06	1.24432e-06	TNF/IL4/CD40/KDR/HMOX1/ICAM1/PLA2G1B/PPARA	8
BP	GO:0030888	regulation of B cell proliferation	7/125	64/18800	2.20047e-07	2.85305e-06	1.29744e-06	BCL2/CDKN1A/CASP3/IL2/IL4/CD40/AHR	7
BP	GO:0010878	cholesterol storage	5/125	21/18800	2.24041e-07	2.89488e-06	1.31646e-06	PPARG/PPARD/NR1H3/NR1H2/PPARA	5
BP	GO:0010595	positive regulation of endothelial cell migration	9/125	131/18800	2.27116e-07	2.9246e-06	1.32998e-06	PTGS2/NOS3/VEGFA/TGFB1/CD40/KDR/PRKCA/AKT1/HMOX1	9
BP	GO:0048661	positive regulation of smooth muscle cell proliferation	8/125	95/18800	2.28384e-07	2.93092e-06	1.33285e-06	PTGS2/TNF/JUN/STAT1/TGFB1/AKT1/HMOX1/MMP9	8
BP	GO:0002822	regulation of adaptive immune response based on somatic recombination of immune receptors built from immunoglobulin superfamily domains	10/125	173/18800	2.39192e-07	3.04888e-06	1.38649e-06	TNF/TGFB1/IL2/IL4/CD80/CD274/CD40/C3/AHR/PLA2G4A	10
BP	GO:0007259	receptor signaling pathway via JAK-STAT	10/125	173/18800	2.39192e-07	3.04888e-06	1.38649e-06	STAT3/TNF/STAT1/IL2/IFNG/IL4/CD40/F2/CYP1B1/PTPN2	10
BP	GO:0051348	negative regulation of transferase activity	12/125	270/18800	2.51938e-07	3.20054e-06	1.45546e-06	CDKN1A/CASP3/TP53/IFNG/PPARG/AKT1/GSTP1/GSK3B/PTPN1/HMGCR/PTPN2/FABP4	12
BP	GO:0006694	steroid biosynthetic process	10/125	175/18800	2.66171e-07	3.35874e-06	1.5274e-06	TNF/IFNG/CYP3A4/CYP1A1/NPC1L1/HMGCR/CYP19A1/CYP17A1/DHCR7/G6PD	10
BP	GO:0035265	organ growth	10/125	175/18800	2.66171e-07	3.35874e-06	1.5274e-06	BCL2/ESR1/AR/SLC6A4/AKT1/MAPK14/CYP19A1/G6PD/PTPN11/PPARA	10
BP	GO:1903829	positive regulation of protein localization	15/125	446/18800	2.80438e-07	3.52697e-06	1.60391e-06	PTGS2/TNF/MAPK8/TGFB1/IFNG/F2/PPARG/PRKACA/PPARD/ACHE/AKT1/MAPK14/GSK3B/NR1H2/PLA2G1B	15
BP	GO:0002714	positive regulation of B cell mediated immunity	6/125	41/18800	2.84579e-07	3.54362e-06	1.61148e-06	TNF/TGFB1/IL2/IL4/CD40/C3	6
BP	GO:0002891	positive regulation of immunoglobulin mediated immune response	6/125	41/18800	2.84579e-07	3.54362e-06	1.61148e-06	TNF/TGFB1/IL2/IL4/CD40/C3	6
BP	GO:0009299	mRNA transcription	6/125	41/18800	2.84579e-07	3.54362e-06	1.61148e-06	RXRA/STAT3/TP53/PPARG/NR1H3/VDR	6
BP	GO:1903798	regulation of production of miRNAs involved in gene silencing by miRNA	5/125	22/18800	2.88395e-07	3.57933e-06	1.62772e-06	TNF/TP53/TGFB1/ESR1/PPP3CA	5
BP	GO:0120162	positive regulation of cold-induced thermogenesis	8/125	98/18800	2.90807e-07	3.59742e-06	1.63594e-06	ADRB2/VEGFA/IL4/CXCR4/ACHE/ADRB1/FABP4/FABP5	8
BP	GO:0043401	steroid hormone mediated signaling pathway	9/125	135/18800	2.93656e-07	3.6208e-06	1.64658e-06	PGR/RXRA/NR3C1/ESR1/AR/PPARD/NR3C2/ESR2/PPARA	9
BP	GO:0003012	muscle system process	15/125	449/18800	3.05462e-07	3.7541e-06	1.70719e-06	SCN5A/PTGS2/KCNH2/NOS3/ADRB2/TNF/CXCR4/PPARG/PRKACA/PRKCA/HMOX1/PPP3CA/G6PD/PDE4D/PPARA	15
BP	GO:0050920	regulation of chemotaxis	11/125	225/18800	3.17038e-07	3.88371e-06	1.76614e-06	F7/VEGFA/CXCL8/TGFB1/IL4/CXCR4/KDR/DPP4/CYP19A1/PTPN2/MAPK3	11
BP	GO:0051235	maintenance of location	13/125	331/18800	3.22096e-07	3.93291e-06	1.78851e-06	TNF/C3/F2/PPARG/PRKACA/PPARD/BAX/AKT1/NR1H3/PTPN2/NR1H2/PDE4D/PPARA	13
BP	GO:0042100	B cell proliferation	8/125	100/18800	3.40096e-07	4.13929e-06	1.88236e-06	BCL2/CDKN1A/CASP3/IL2/IL4/CD40/BAX/AHR	8
BP	GO:0070920	regulation of production of small RNA involved in gene silencing by RNA	5/125	23/18800	3.66548e-07	4.44188e-06	2.01997e-06	TNF/TP53/TGFB1/ESR1/PPP3CA	5
BP	GO:0008630	intrinsic apoptotic signaling pathway in response to DNA damage	8/125	101/18800	3.67312e-07	4.44188e-06	2.01997e-06	BCL2/CDKN1A/TNF/TP53/MCL1/BAX/CASP9/HMOX1	8
BP	GO:0097267	omega-hydroxylase P450 pathway	4/125	10/18800	3.79205e-07	4.57106e-06	2.07871e-06	CYP1A2/CYP1A1/CYP1B1/CYP2C19	4
BP	GO:0050728	negative regulation of inflammatory response	10/125	182/18800	3.82817e-07	4.5999e-06	2.09183e-06	IL2/IL4/PPARG/PPARD/GSTP1/MAPK14/NR1H3/CYP19A1/PTPN2/PPARA	10
BP	GO:0010594	regulation of endothelial cell migration	11/125	230/18800	3.94788e-07	4.70995e-06	2.14187e-06	PTGS2/NOS3/VEGFA/TNF/TGFB1/CD40/PPARG/KDR/PRKCA/AKT1/HMOX1	11
BP	GO:0050670	regulation of lymphocyte proliferation	11/125	230/18800	3.94788e-07	4.70995e-06	2.14187e-06	BCL2/CDKN1A/CASP3/IL2/IL4/CD80/CD86/CD274/CD40/VCAM1/AHR	11
BP	GO:0040013	negative regulation of locomotion	14/125	396/18800	3.9572e-07	4.70995e-06	2.14187e-06	STAT3/BCL2/TNF/TGFB1/IL4/PPARG/DPP4/PPARD/AKT1/HMOX1/CYP1B1/TIMP1/CYP19A1/PTPN2	14
BP	GO:0006109	regulation of carbohydrate metabolic process	10/125	183/18800	4.02693e-07	4.76288e-06	2.16594e-06	STAT3/TP53/TGFB1/IFNG/AKT1/HAS2/INSR/GSK3B/PTPN2/PPARA	10
BP	GO:0043405	regulation of MAP kinase activity	10/125	183/18800	4.02693e-07	4.76288e-06	2.16594e-06	VEGFA/TNF/TGFB1/CD40/PPARG/INSR/GSTP1/PTPN1/HMGCR/PLA2G1B	10
BP	GO:1902105	regulation of leukocyte differentiation	12/125	283/18800	4.16723e-07	4.91343e-06	2.23441e-06	FOS/TNF/TGFB1/IL2/IFNG/IL4/CD80/CD86/CASP8/PRKCA/CREB1/PTPN2	12
BP	GO:0050671	positive regulation of lymphocyte proliferation	9/125	141/18800	4.25062e-07	4.99614e-06	2.27202e-06	BCL2/CDKN1A/IL2/IL4/CD80/CD86/CD274/CD40/VCAM1	9
BP	GO:0045981	positive regulation of nucleotide metabolic process	6/125	44/18800	4.39554e-07	5.13449e-06	2.33493e-06	NOS3/IFNG/IL4/NOS2/INSR/PPARA	6
BP	GO:1900544	positive regulation of purine nucleotide metabolic process	6/125	44/18800	4.39554e-07	5.13449e-06	2.33493e-06	NOS3/IFNG/IL4/NOS2/INSR/PPARA	6
BP	GO:0032944	regulation of mononuclear cell proliferation	11/125	233/18800	4.49134e-07	5.23019e-06	2.37846e-06	BCL2/CDKN1A/CASP3/IL2/IL4/CD80/CD86/CD274/CD40/VCAM1/AHR	11
BP	GO:0051051	negative regulation of transport	15/125	464/18800	4.63587e-07	5.38189e-06	2.44744e-06	PTGS2/KCNH2/NOS3/BCL2/TNF/AKT1/HMOX1/PPP3CA/MMP9/NR1H3/HMGCR/NR1H2/FABP5/PTPN11/CNR1	15
BP	GO:0032946	positive regulation of mononuclear cell proliferation	9/125	143/18800	4.78949e-07	5.50937e-06	2.50541e-06	BCL2/CDKN1A/IL2/IL4/CD80/CD86/CD274/CD40/VCAM1	9
BP	GO:0035264	multicellular organism growth	9/125	143/18800	4.78949e-07	5.50937e-06	2.50541e-06	ADRB2/STAT3/BCL2/TP53/AR/SLC6A3/ADRB1/CREB1/PTPN11	9
BP	GO:0071456	cellular response to hypoxia	9/125	143/18800	4.78949e-07	5.50937e-06	2.50541e-06	PTGS2/VEGFA/BCL2/TP53/PPARG/PPARD/HMOX1/SLC2A4/FABP1	9
BP	GO:0034308	primary alcohol metabolic process	8/125	105/18800	4.95659e-07	5.68426e-06	2.58494e-06	ADH1B/ADH1C/CYP3A4/CYP1A2/CYP1A1/CYP1B1/HSD11B2/AKR1B10	8
BP	GO:0031295	T cell costimulation	6/125	45/18800	5.04433e-07	5.74993e-06	2.61481e-06	CD80/CD86/CD274/DPP4/AKT1/PTPN11	6
BP	GO:1904646	cellular response to amyloid-beta	6/125	45/18800	5.04433e-07	5.74993e-06	2.61481e-06	ADRB2/TNF/ICAM1/VCAM1/GSK3B/BACE1	6
BP	GO:0033135	regulation of peptidyl-serine phosphorylation	9/125	144/18800	5.08045e-07	5.75632e-06	2.61771e-06	PTGS2/VEGFA/BCL2/TNF/TGFB1/IFNG/BAX/AKT1/PDE4D	9
BP	GO:1903038	negative regulation of leukocyte cell-cell adhesion	9/125	144/18800	5.08045e-07	5.75632e-06	2.61771e-06	CASP3/IL2/IL4/CD80/CD86/CD274/AKT1/PTPN2/PPARA	9
BP	GO:0002819	regulation of adaptive immune response	10/125	188/18800	5.16263e-07	5.83192e-06	2.65209e-06	TNF/TGFB1/IL2/IL4/CD80/CD274/CD40/C3/AHR/PLA2G4A	10
BP	GO:0030336	negative regulation of cell migration	13/125	346/18800	5.32593e-07	5.99843e-06	2.72781e-06	STAT3/BCL2/TNF/TGFB1/IL4/PPARG/DPP4/PPARD/AKT1/HMOX1/CYP1B1/TIMP1/CYP19A1	13
BP	GO:1901654	response to ketone	10/125	190/18800	5.69006e-07	6.38946e-06	2.90564e-06	F7/NR3C1/FOS/TGFB1/AR/CASP9/AKT1/CYP1B1/AHR/NR1H3	10
BP	GO:0046677	response to antibiotic	6/125	46/18800	5.76958e-07	6.45953e-06	2.9375e-06	CASP3/TP53/CASP9/CASP8/CYP1A1/PLA2G4A	6
BP	GO:0035924	cellular response to vascular endothelial growth factor stimulus	7/125	74/18800	6.03368e-07	6.71536e-06	3.05384e-06	RELA/VEGFA/KDR/AKT1/XDH/VCAM1/MAPK14	7
BP	GO:0046470	phosphatidylcholine metabolic process	7/125	74/18800	6.03368e-07	6.71536e-06	3.05384e-06	PON1/PLA2G4A/NR1H3/NR1H2/FABP3/FABP5/PLA2G1B	7
BP	GO:0019318	hexose metabolic process	11/125	242/18800	6.53929e-07	7.25669e-06	3.30001e-06	TNF/TP53/PPARD/AKT1/INSR/MAPK14/GSK3B/PTPN2/G6PD/FABP5/PPARA	11
BP	GO:0002695	negative regulation of leukocyte activation	10/125	193/18800	6.56963e-07	7.25708e-06	3.30019e-06	CASP3/IL2/IL4/CD80/CD86/CD274/HMOX1/NR1H3/PTPN2/CNR1	10
BP	GO:0002673	regulation of acute inflammatory response	6/125	47/18800	6.57811e-07	7.25708e-06	3.30019e-06	PTGS2/TNF/IL4/C3/GSTP1/CNR1	6
BP	GO:0002697	regulation of immune effector process	13/125	353/18800	6.67566e-07	7.34322e-06	3.33936e-06	TNF/TGFB1/IL2/IFNG/IL4/CD80/CD86/CD40/C3/NOS2/HMOX1/ICAM1/AHR	13
BP	GO:0031334	positive regulation of protein-containing complex assembly	10/125	194/18800	6.88815e-07	7.55494e-06	3.43565e-06	VEGFA/TNF/TP53/TGFB1/IFNG/ESR1/BAX/MMP1/GSK3B/NR1H2	10
BP	GO:0001558	regulation of cell growth	14/125	415/18800	6.93412e-07	7.58332e-06	3.44855e-06	VEGFA/BCL2/CDKN1A/TP53/TGFB1/IL2/CXCR4/F2/PPARD/AKT1/ESR2/GSK3B/G6PD/PPARA	14
BP	GO:0002824	positive regulation of adaptive immune response based on somatic recombination of immune receptors built from immunoglobulin superfamily domains	8/125	110/18800	7.08455e-07	7.72544e-06	3.51318e-06	TNF/TGFB1/IL2/IL4/CD274/CD40/C3/PLA2G4A	8
BP	GO:0031668	cellular response to extracellular stimulus	11/125	245/18800	7.38511e-07	8.0069e-06	3.64118e-06	RXRA/BCL2/FOS/CDKN1A/TP53/MAPK8/HMOX1/VCAM1/VDR/MAPK3/PPARA	11
BP	GO:0045926	negative regulation of growth	11/125	245/18800	7.38511e-07	8.0069e-06	3.64118e-06	ADRB2/BCL2/CDKN1A/TP53/TGFB1/PPARD/SLC6A4/ADRB1/ESR2/G6PD/PPARA	11
BP	GO:0016032	viral process	14/125	418/18800	7.55472e-07	8.16732e-06	3.71413e-06	BCL2/TNF/JUN/TP53/STAT1/CXCL8/CD80/CD86/CXCR4/ICAM1/INSR/SLPI/GSK3B/PPARA	14
BP	GO:0043154	negative regulation of cysteine-type endopeptidase activity involved in apoptotic process	7/125	77/18800	7.93113e-07	8.54976e-06	3.88804e-06	PTGS2/VEGFA/TNF/XIAP/AKT1/MMP9/FABP1	7
BP	GO:0001503	ossification	14/125	420/18800	7.9957e-07	8.5948e-06	3.90853e-06	PTGS2/ADRB2/BCL2/TNF/TGFB1/PPARG/PRKACA/ACHE/AKT1/MAPK14/GSK3B/MMP9/MAPK3/PTPN11	14
BP	GO:0002699	positive regulation of immune effector process	11/125	248/18800	8.326e-07	8.92443e-06	4.05843e-06	TNF/TGFB1/IL2/IFNG/IL4/CD80/CD86/CD40/C3/NOS2/HMOX1	11
BP	GO:2000146	negative regulation of cell motility	13/125	361/18800	8.58609e-07	9.1755e-06	4.1726e-06	STAT3/BCL2/TNF/TGFB1/IL4/PPARG/DPP4/PPARD/AKT1/HMOX1/CYP1B1/TIMP1/CYP19A1	13
BP	GO:0010875	positive regulation of cholesterol efflux	5/125	27/18800	8.60887e-07	9.1755e-06	4.1726e-06	RXRA/PPARG/PON1/NR1H3/NR1H2	5
BP	GO:0031279	regulation of cyclase activity	7/125	78/18800	8.66535e-07	9.20968e-06	4.18815e-06	NOS3/ADRB2/MAPK8/NOS2/ADRB1/MAPK14/MAPK3	7
BP	GO:0090257	regulation of muscle system process	11/125	250/18800	9.01053e-07	9.54964e-06	4.34274e-06	SCN5A/PTGS2/NOS3/ADRB2/PPARG/PRKACA/PRKCA/PPP3CA/G6PD/PDE4D/PPARA	11
BP	GO:0046323	glucose import	7/125	79/18800	9.45574e-07	9.96551e-06	4.53186e-06	TNF/AKT1/SLC2A4/INSR/MAPK14/PTPN11/PLA2G1B	7
BP	GO:0048145	regulation of fibroblast proliferation	7/125	79/18800	9.45574e-07	9.96551e-06	4.53186e-06	CDKN1A/JUN/TP53/ESR1/BAX/GSTP1/PLA2G1B	7
BP	GO:0002285	lymphocyte activation involved in immune response	10/125	201/18800	9.52174e-07	1.00071e-05	4.55078e-06	STAT3/TP53/TGFB1/IL2/IFNG/IL4/CD80/CD86/CD40/ICAM1	10
BP	GO:0006692	prostanoid metabolic process	6/125	50/18800	9.57787e-07	1.00103e-05	4.55225e-06	PTGS1/PTGS2/GSTM1/GSTP1/PLA2G4A/FABP5	6
BP	GO:0006693	prostaglandin metabolic process	6/125	50/18800	9.57787e-07	1.00103e-05	4.55225e-06	PTGS1/PTGS2/GSTM1/GSTP1/PLA2G4A/FABP5	6
BP	GO:0002821	positive regulation of adaptive immune response	8/125	115/18800	9.9487e-07	1.03692e-05	4.71544e-06	TNF/TGFB1/IL2/IL4/CD274/CD40/C3/PLA2G4A	8
BP	GO:0006913	nucleocytoplasmic transport	12/125	308/18800	1.02049e-06	1.05778e-05	4.81031e-06	PTGS2/STAT3/CDKN1A/TP53/TGFB1/IFNG/PRKACA/AKT1/PPP3CA/MAPK14/GSK3B/PTPN11	12
BP	GO:0051169	nuclear transport	12/125	308/18800	1.02049e-06	1.05778e-05	4.81031e-06	PTGS2/STAT3/CDKN1A/TP53/TGFB1/IFNG/PRKACA/AKT1/PPP3CA/MAPK14/GSK3B/PTPN11	12
BP	GO:0002286	T cell activation involved in immune response	8/125	116/18800	1.06267e-06	1.09548e-05	4.98173e-06	STAT3/TP53/IL2/IFNG/IL4/CD80/CD86/ICAM1	8
BP	GO:1904892	regulation of receptor signaling pathway via STAT	8/125	116/18800	1.06267e-06	1.09548e-05	4.98173e-06	TNF/TGFB1/IFNG/IL4/F2/PPARG/CYP1B1/PTPN2	8
BP	GO:0051271	negative regulation of cellular component movement	13/125	369/18800	1.09705e-06	1.12784e-05	5.12889e-06	STAT3/BCL2/TNF/TGFB1/IL4/PPARG/DPP4/PPARD/AKT1/HMOX1/CYP1B1/TIMP1/CYP19A1	13
BP	GO:0048144	fibroblast proliferation	7/125	81/18800	1.12188e-06	1.15023e-05	5.23073e-06	CDKN1A/JUN/TP53/ESR1/BAX/GSTP1/PLA2G1B	7
BP	GO:0045446	endothelial cell differentiation	8/125	117/18800	1.13437e-06	1.15845e-05	5.26812e-06	VEGFA/TNF/CXCR4/KDR/IKBKB/XDH/ICAM1/PDE4D	8
BP	GO:0045927	positive regulation of growth	11/125	256/18800	1.13711e-06	1.15845e-05	5.26812e-06	VEGFA/BCL2/IL2/CXCR4/F2/PPARD/AKT1/INSR/SLC6A3/MAPK14/CREB1	11
BP	GO:0032869	cellular response to insulin stimulus	10/125	205/18800	1.13911e-06	1.15845e-05	5.26812e-06	STAT1/PPARG/AKT1/SLC2A4/INSR/GSK3B/PTPN1/PTPN2/PTPN11/PLA2G1B	10
BP	GO:1903131	mononuclear cell differentiation	14/125	433/18800	1.14707e-06	1.16342e-05	5.29069e-06	STAT3/VEGFA/BCL2/JUN/TP53/IL2/IFNG/IL4/CD80/CD86/PPARG/BAX/VCAM1/PTPN2	14
BP	GO:0051346	negative regulation of hydrolase activity	13/125	371/18800	1.1652e-06	1.17863e-05	5.35988e-06	PTGS2/NOS3/VEGFA/TNF/XIAP/C3/IKBKB/AKT1/SLPI/GSK3B/MMP9/TIMP1/FABP1	13
BP	GO:0006606	protein import into nucleus	9/125	159/18800	1.1685e-06	1.17881e-05	5.36068e-06	PTGS2/STAT3/CDKN1A/TP53/TGFB1/IFNG/AKT1/PPP3CA/MAPK14	9
BP	GO:0043500	muscle adaptation	8/125	118/18800	1.21015e-06	1.21433e-05	5.52224e-06	SCN5A/NOS3/PPARG/PRKCA/HMOX1/PPP3CA/G6PD/PPARA	8
BP	GO:1904019	epithelial cell apoptotic process	8/125	118/18800	1.21015e-06	1.21433e-05	5.52224e-06	TNF/IL4/CD40/KDR/HMOX1/ICAM1/PLA2G1B/PPARA	8
BP	GO:0035196	production of miRNAs involved in gene silencing by miRNA	6/125	52/18800	1.21384e-06	1.2148e-05	5.52437e-06	STAT3/TNF/TP53/TGFB1/ESR1/PPP3CA	6
BP	GO:0002262	myeloid cell homeostasis	9/125	160/18800	1.23128e-06	1.229e-05	5.58892e-06	STAT3/VEGFA/CASP3/STAT1/BAX/HMOX1/MAPK14/PTPN2/G6PD	9
BP	GO:0042759	long-chain fatty acid biosynthetic process	5/125	29/18800	1.25297e-06	1.24735e-05	5.67238e-06	CYP3A4/CYP1A2/CYP1A1/GSTM1/GSTP1	5
BP	GO:0010745	negative regulation of macrophage derived foam cell differentiation	4/125	13/18800	1.27128e-06	1.26225e-05	5.74014e-06	PPARG/NR1H3/NR1H2/PPARA	4
BP	GO:0030100	regulation of endocytosis	10/125	208/18800	1.29961e-06	1.28362e-05	5.83732e-06	VEGFA/IL4/CD14/C3/SELE/INSR/PPP3CA/PTPN1/NR1H3/NR1H2	10
BP	GO:0071902	positive regulation of protein serine/threonine kinase activity	10/125	208/18800	1.29961e-06	1.28362e-05	5.83732e-06	ADRB2/VEGFA/TNF/TGFB1/IFNG/CD40/AKT1/INSR/PTPN1/PLA2G1B	10
BP	GO:0033273	response to vitamin	7/125	83/18800	1.32493e-06	1.30521e-05	5.93552e-06	PTGS2/RXRA/F7/PPARD/CYP1A1/BCHE/VDR	7
BP	GO:0046394	carboxylic acid biosynthetic process	12/125	316/18800	1.33491e-06	1.31162e-05	5.96465e-06	PTGS1/PTGS2/CYP3A4/CYP1A2/CYP1A1/GSTM1/GSTP1/PLA2G4A/NR1H3/NR1H2/FABP5/PLA2G1B	12
BP	GO:0044282	small molecule catabolic process	13/125	376/18800	1.35237e-06	1.32532e-05	6.02698e-06	NOS3/TP53/NOS2/PPARD/PON1/AKT1/XDH/CYP3A4/CYP1A1/FABP1/AKR1B10/CNR1/PPARA	13
BP	GO:0005996	monosaccharide metabolic process	11/125	261/18800	1.37378e-06	1.34282e-05	6.10652e-06	TNF/TP53/PPARD/AKT1/INSR/MAPK14/GSK3B/PTPN2/G6PD/FABP5/PPARA	11
BP	GO:0016053	organic acid biosynthetic process	12/125	318/18800	1.42582e-06	1.39008e-05	6.32146e-06	PTGS1/PTGS2/CYP3A4/CYP1A2/CYP1A1/GSTM1/GSTP1/PLA2G4A/NR1H3/NR1H2/FABP5/PLA2G1B	12
BP	GO:0007568	aging	9/125	163/18800	1.43742e-06	1.39419e-05	6.34013e-06	PTGS2/FOS/CASP9/CYP1A1/VCAM1/PPP3CA/SLC6A3/TIMP1/CNR1	9
BP	GO:0051170	import into nucleus	9/125	163/18800	1.43742e-06	1.39419e-05	6.34013e-06	PTGS2/STAT3/CDKN1A/TP53/TGFB1/IFNG/AKT1/PPP3CA/MAPK14	9
BP	GO:0071482	cellular response to light stimulus	8/125	121/18800	1.46394e-06	1.41627e-05	6.44055e-06	PTGS2/CDKN1A/TP53/BAX/CASP9/MMP1/MMP9/TIMP1	8
BP	GO:2000117	negative regulation of cysteine-type endopeptidase activity	7/125	85/18800	1.55789e-06	1.50331e-05	6.83636e-06	PTGS2/VEGFA/TNF/XIAP/AKT1/MMP9/FABP1	7
BP	GO:0006469	negative regulation of protein kinase activity	10/125	213/18800	1.61117e-06	1.55075e-05	7.0521e-06	CDKN1A/CASP3/IFNG/PPARG/AKT1/GSTP1/PTPN1/HMGCR/PTPN2/FABP4	10
BP	GO:0022612	gland morphogenesis	8/125	123/18800	1.65722e-06	1.58698e-05	7.21685e-06	PGR/BCL2/TNF/TGFB1/ESR1/AR/BAX/VDR	8
BP	GO:0097237	cellular response to toxic substance	8/125	123/18800	1.65722e-06	1.58698e-05	7.21685e-06	PTGS1/PTGS2/NOS3/TNF/GSTM1/GSTP1/FABP1/AKR1B10	8
BP	GO:1900542	regulation of purine nucleotide metabolic process	7/125	86/18800	1.68665e-06	1.61107e-05	7.32642e-06	NOS3/STAT3/IFNG/IL4/NOS2/INSR/PPARA	7
BP	GO:0031331	positive regulation of cellular catabolic process	14/125	449/18800	1.75696e-06	1.67399e-05	7.61255e-06	ADRB2/TNF/IFNG/IL4/KDR/BAX/AKT1/HMOX1/INSR/GSK3B/PTPN1/FABP1/MAPK3/PPARA	14
BP	GO:0046683	response to organophosphorus	8/125	124/18800	1.76174e-06	1.67431e-05	7.61402e-06	PTGS2/PDE3A/FOS/STAT1/SLC6A4/CYP1B1/AHR/SLC6A3	8
BP	GO:0070141	response to UV-A	4/125	14/18800	1.77064e-06	1.67671e-05	7.62494e-06	AKT1/MMP1/MMP9/TIMP1	4
BP	GO:0010039	response to iron ion	5/125	31/18800	1.77374e-06	1.67671e-05	7.62494e-06	BCL2/HMOX1/CYP1A1/SLC6A3/G6PD	5
BP	GO:0031348	negative regulation of defense response	11/125	268/18800	1.77759e-06	1.67671e-05	7.62494e-06	IL2/IL4/PPARG/PPARD/GSTP1/MAPK14/NR1H3/CYP19A1/PTPN2/NR1H2/PPARA	11
BP	GO:0043491	protein kinase B signaling	10/125	216/18800	1.82781e-06	1.71978e-05	7.82077e-06	F10/F7/TNF/TGFB1/CD40/KDR/AKT1/XDH/INSR/PPARA	10
BP	GO:0023061	signal release	14/125	451/18800	1.8507e-06	1.73699e-05	7.89903e-06	TNF/IFNG/NOS2/PPARG/PPARD/SLC6A4/PPP3CA/GSK3B/CREB1/PLA2G4A/CYP19A1/PTPN11/CNR1/BACE1	14
BP	GO:0070918	primary sncRNA processing	6/125	56/18800	1.89432e-06	1.77351e-05	8.06514e-06	STAT3/TNF/TP53/TGFB1/ESR1/PPP3CA	6
BP	GO:0048639	positive regulation of developmental growth	9/125	169/18800	1.9405e-06	1.81225e-05	8.2413e-06	VEGFA/BCL2/CXCR4/PPARD/AKT1/INSR/SLC6A3/MAPK14/CREB1	9
BP	GO:0060562	epithelial tube morphogenesis	12/125	328/18800	1.96778e-06	1.83166e-05	8.32955e-06	PGR/VEGFA/BCL2/TNF/CASP3/TGFB1/CXCR4/ESR1/AR/KDR/PRKACA/VDR	12
BP	GO:0006140	regulation of nucleotide metabolic process	7/125	88/18800	1.97099e-06	1.83166e-05	8.32955e-06	NOS3/STAT3/IFNG/IL4/NOS2/INSR/PPARA	7
BP	GO:0043270	positive regulation of ion transport	11/125	273/18800	2.12661e-06	1.96263e-05	8.92517e-06	SCN5A/KCNH2/ADRB2/IFNG/F2/SLC6A4/BAX/AKT1/PLA2G4A/G6PD/PLA2G1B	11
BP	GO:0007589	body fluid secretion	7/125	89/18800	2.12753e-06	1.96263e-05	8.92517e-06	VEGFA/XDH/SLC6A3/CREB1/NR1H3/VDR/NR1H2	7
BP	GO:1903578	regulation of ATP metabolic process	7/125	89/18800	2.12753e-06	1.96263e-05	8.92517e-06	STAT3/TNF/TP53/IFNG/IL4/INSR/PPARA	7
BP	GO:2001242	regulation of intrinsic apoptotic signaling pathway	9/125	171/18800	2.13889e-06	1.9683e-05	8.95094e-06	PTGS2/BCL2/TP53/MCL1/BAX/AKT1/PTPN1/MMP9/PTPN2	9
BP	GO:0045860	positive regulation of protein kinase activity	13/125	396/18800	2.39789e-06	2.20128e-05	1.00104e-05	ADRB2/VEGFA/CDKN1A/TNF/TGFB1/IFNG/IL4/CD86/CD40/AKT1/INSR/PTPN1/PLA2G1B	13
BP	GO:0050870	positive regulation of T cell activation	10/125	223/18800	2.43453e-06	2.22948e-05	1.01387e-05	IL2/IFNG/IL4/CD80/CD86/CD274/DPP4/AKT1/VCAM1/PTPN11	10
BP	GO:0019748	secondary metabolic process	6/125	59/18800	2.58639e-06	2.36282e-05	1.0745e-05	BCL2/CYP3A4/CYP1A2/CYP1A1/CYP1B1/AKR1B10	6
BP	GO:0046324	regulation of glucose import	6/125	60/18800	2.85823e-06	2.59858e-05	1.18171e-05	TNF/AKT1/INSR/MAPK14/PTPN11/PLA2G1B	6
BP	GO:0046824	positive regulation of nucleocytoplasmic transport	6/125	60/18800	2.85823e-06	2.59858e-05	1.18171e-05	PTGS2/TGFB1/IFNG/PRKACA/MAPK14/GSK3B	6
BP	GO:0003158	endothelium development	8/125	133/18800	2.98307e-06	2.69907e-05	1.22742e-05	VEGFA/TNF/CXCR4/KDR/IKBKB/XDH/ICAM1/PDE4D	8
BP	GO:0034101	erythrocyte homeostasis	8/125	133/18800	2.98307e-06	2.69907e-05	1.22742e-05	STAT3/VEGFA/CASP3/STAT1/HMOX1/MAPK14/PTPN2/G6PD	8
BP	GO:0050863	regulation of T cell activation	12/125	342/18800	3.03034e-06	2.73528e-05	1.24388e-05	CASP3/IL2/IFNG/IL4/CD80/CD86/CD274/DPP4/AKT1/VCAM1/PTPN2/PTPN11	12
BP	GO:0030324	lung development	9/125	179/18800	3.11752e-06	2.80057e-05	1.27357e-05	PGR/NOS3/VEGFA/TNF/KDR/CYP1A2/CREB1/HSD11B1/MAPK3	9
BP	GO:0050777	negative regulation of immune response	9/125	179/18800	3.11752e-06	2.80057e-05	1.27357e-05	IL2/IL4/PPARG/HMOX1/AHR/MAPK14/NR1H3/PTPN2/NR1H2	9
BP	GO:0014074	response to purine-containing compound	8/125	134/18800	3.15498e-06	2.82749e-05	1.28581e-05	PTGS2/PDE3A/FOS/STAT1/SLC6A4/CYP1B1/AHR/SLC6A3	8
BP	GO:0034349	glial cell apoptotic process	4/125	16/18800	3.18634e-06	2.83539e-05	1.28941e-05	CASP3/TP53/CASP9/PRKCA	4
BP	GO:0060330	regulation of response to interferon-gamma	4/125	16/18800	3.18634e-06	2.83539e-05	1.28941e-05	PPARG/NR1H3/PTPN2/NR1H2	4
BP	GO:0060334	regulation of interferon-gamma-mediated signaling pathway	4/125	16/18800	3.18634e-06	2.83539e-05	1.28941e-05	PPARG/NR1H3/PTPN2/NR1H2	4
BP	GO:0002366	leukocyte activation involved in immune response	11/125	285/18800	3.22008e-06	2.85867e-05	1.3e-05	STAT3/TP53/TGFB1/IL2/IFNG/IL4/CD80/CD86/CD40/HMOX1/ICAM1	11
BP	GO:0003073	regulation of systemic arterial blood pressure	7/125	95/18800	3.30144e-06	2.91718e-05	1.3266e-05	NOS3/ADRB2/TNF/AR/ADRB1/HSD11B2/PDE4D	7
BP	GO:0043502	regulation of muscle adaptation	7/125	95/18800	3.30144e-06	2.91718e-05	1.3266e-05	SCN5A/NOS3/PPARG/PRKCA/PPP3CA/G6PD/PPARA	7
BP	GO:0046883	regulation of hormone secretion	10/125	231/18800	3.33608e-06	2.94089e-05	1.33738e-05	TNF/IFNG/NOS2/PPARG/PPARD/PPP3CA/CREB1/CYP19A1/PTPN11/CNR1	10
BP	GO:0002712	regulation of B cell mediated immunity	6/125	62/18800	3.47183e-06	3.03926e-05	1.38212e-05	TNF/TGFB1/IL2/IL4/CD40/C3	6
BP	GO:0002889	regulation of immunoglobulin mediated immune response	6/125	62/18800	3.47183e-06	3.03926e-05	1.38212e-05	TNF/TGFB1/IL2/IL4/CD40/C3	6
BP	GO:0032757	positive regulation of interleukin-8 production	6/125	62/18800	3.47183e-06	3.03926e-05	1.38212e-05	RELA/STAT3/TNF/CD14/NOS2/PLA2G1B	6
BP	GO:0002263	cell activation involved in immune response	11/125	289/18800	3.68076e-06	3.2147e-05	1.4619e-05	STAT3/TP53/TGFB1/IL2/IFNG/IL4/CD80/CD86/CD40/HMOX1/ICAM1	11
BP	GO:0030323	respiratory tube development	9/125	183/18800	3.73686e-06	3.24866e-05	1.47734e-05	PGR/NOS3/VEGFA/TNF/KDR/CYP1A2/CREB1/HSD11B1/MAPK3	9
BP	GO:0048469	cell maturation	9/125	183/18800	3.73686e-06	3.24866e-05	1.47734e-05	PGR/PDE3A/VEGFA/BCL2/C3/PPARG/KDR/PRKACA/G6PD	9
BP	GO:0045807	positive regulation of endocytosis	7/125	97/18800	3.79619e-06	3.29265e-05	1.49735e-05	VEGFA/IL4/CD14/C3/SELE/INSR/PPP3CA	7
BP	GO:0042789	mRNA transcription by RNA polymerase II	5/125	36/18800	3.83223e-06	3.31628e-05	1.50809e-05	RXRA/STAT3/PPARG/NR1H3/VDR	5
BP	GO:0002703	regulation of leukocyte mediated immunity	10/125	236/18800	4.03619e-06	3.47684e-05	1.58111e-05	TNF/TGFB1/IL2/IL4/CD40/C3/NOS2/HMOX1/ICAM1/AHR	10
BP	GO:0033673	negative regulation of kinase activity	10/125	236/18800	4.03619e-06	3.47684e-05	1.58111e-05	CDKN1A/CASP3/IFNG/PPARG/AKT1/GSTP1/PTPN1/HMGCR/PTPN2/FABP4	10
BP	GO:0002544	chronic inflammatory response	4/125	17/18800	4.14534e-06	3.54657e-05	1.61282e-05	TNF/IL4/VCAM1/CYP19A1	4
BP	GO:0009404	toxin metabolic process	4/125	17/18800	4.14534e-06	3.54657e-05	1.61282e-05	CYP3A4/CYP1A2/CYP1A1/CYP1B1	4
BP	GO:0090594	inflammatory response to wounding	4/125	17/18800	4.14534e-06	3.54657e-05	1.61282e-05	TGFB1/PPARG/HMOX1/TIMP1	4
BP	GO:0040014	regulation of multicellular organism growth	6/125	64/18800	4.1886e-06	3.57341e-05	1.62503e-05	ADRB2/STAT3/BCL2/SLC6A3/ADRB1/CREB1	6
BP	GO:0016049	cell growth	14/125	484/18800	4.19566e-06	3.57341e-05	1.62503e-05	VEGFA/BCL2/CDKN1A/TP53/TGFB1/IL2/CXCR4/F2/PPARD/AKT1/ESR2/GSK3B/G6PD/PPARA	14
BP	GO:0034504	protein localization to nucleus	11/125	294/18800	4.33706e-06	3.68552e-05	1.67601e-05	PTGS2/STAT3/CDKN1A/TP53/TGFB1/IFNG/F2/AKT1/PPP3CA/MAPK14/GSK3B	11
BP	GO:0019233	sensory perception of pain	7/125	99/18800	4.35126e-06	3.68928e-05	1.67772e-05	PTGS2/TNF/CXCR4/FABP5/MAPK3/CNR1/BACE1	7
BP	GO:0050921	positive regulation of chemotaxis	8/125	140/18800	4.37329e-06	3.69965e-05	1.68243e-05	F7/VEGFA/CXCL8/TGFB1/IL4/CXCR4/KDR/MAPK3	8
BP	GO:0008210	estrogen metabolic process	5/125	37/18800	4.40752e-06	3.71196e-05	1.68803e-05	CYP3A4/CYP1A2/CYP1A1/CYP1B1/CYP19A1	5
BP	GO:0032094	response to food	5/125	37/18800	4.40752e-06	3.71196e-05	1.68803e-05	AKT1/CYP1A1/HSD11B2/G6PD/PPARA	5
BP	GO:0071478	cellular response to radiation	9/125	187/18800	4.45914e-06	3.74707e-05	1.704e-05	PTGS2/CDKN1A/TP53/BAX/CASP9/MMP1/MAPK14/MMP9/TIMP1	9
BP	GO:0070555	response to interleukin-1	8/125	141/18800	4.61078e-06	3.86588e-05	1.75803e-05	RELA/CXCL8/CD40/PRKCA/IKBKB/SELE/HAS2/MAPK3	8
BP	GO:0045598	regulation of fat cell differentiation	8/125	142/18800	4.8591e-06	4.06505e-05	1.8486e-05	PTGS2/TNF/TGFB1/PPARG/PPARD/AKT1/MAPK14/CREB1	8
BP	GO:2000514	regulation of CD4-positive, alpha-beta T cell activation	6/125	66/18800	5.02129e-06	4.19145e-05	1.90608e-05	IL2/IFNG/IL4/CD80/CD86/CD274	6
BP	GO:0016485	protein processing	10/125	243/18800	5.22897e-06	4.35517e-05	1.98053e-05	F7/PLAU/CASP3/XIAP/DPP4/PRKACA/CASP9/CASP8/BCHE/BACE1	10
BP	GO:0035710	CD4-positive, alpha-beta T cell activation	7/125	102/18800	5.30951e-06	4.40281e-05	2.0022e-05	STAT3/IL2/IFNG/IL4/CD80/CD86/CD274	7
BP	GO:0043255	regulation of carbohydrate biosynthetic process	7/125	102/18800	5.30951e-06	4.40281e-05	2.0022e-05	TGFB1/AKT1/HAS2/INSR/GSK3B/PTPN2/PPARA	7
BP	GO:0002294	CD4-positive, alpha-beta T cell differentiation involved in immune response	6/125	67/18800	5.48539e-06	4.52875e-05	2.05947e-05	STAT3/IL2/IFNG/IL4/CD80/CD86	6
BP	GO:0045600	positive regulation of fat cell differentiation	6/125	67/18800	5.48539e-06	4.52875e-05	2.05947e-05	PTGS2/PPARG/PPARD/AKT1/MAPK14/CREB1	6
BP	GO:0032885	regulation of polysaccharide biosynthetic process	5/125	39/18800	5.76013e-06	4.73485e-05	2.1532e-05	TGFB1/AKT1/HAS2/INSR/GSK3B	5
BP	GO:0043029	T cell homeostasis	5/125	39/18800	5.76013e-06	4.73485e-05	2.1532e-05	BCL2/CASP3/IL2/BAX/AKT1	5
BP	GO:0099177	regulation of trans-synaptic signaling	13/125	430/18800	5.87882e-06	4.82191e-05	2.19279e-05	PTGS2/CA2/ADRB2/TNF/PRKACA/ACHE/SLC6A4/PPP3CA/GSK3B/BCHE/FABP5/CNR1/BACE1	13
BP	GO:0002287	alpha-beta T cell activation involved in immune response	6/125	68/18800	5.98372e-06	4.86564e-05	2.21267e-05	STAT3/IL2/IFNG/IL4/CD80/CD86	6
BP	GO:0002293	alpha-beta T cell differentiation involved in immune response	6/125	68/18800	5.98372e-06	4.86564e-05	2.21267e-05	STAT3/IL2/IFNG/IL4/CD80/CD86	6
BP	GO:0060193	positive regulation of lipase activity	6/125	68/18800	5.98372e-06	4.86564e-05	2.21267e-05	CD86/ESR1/SELE/NR1H3/NR1H2/PLA2G1B	6
BP	GO:0061180	mammary gland epithelium development	6/125	68/18800	5.98372e-06	4.86564e-05	2.21267e-05	PGR/ESR1/AR/BAX/AKT1/VDR	6
BP	GO:0046822	regulation of nucleocytoplasmic transport	7/125	104/18800	6.04112e-06	4.90175e-05	2.22909e-05	PTGS2/TGFB1/IFNG/PRKACA/MAPK14/GSK3B/PTPN11	7
BP	GO:0060284	regulation of cell development	14/125	500/18800	6.08708e-06	4.92845e-05	2.24123e-05	PDE3A/VEGFA/BCL2/TNF/TP53/TGFB1/IFNG/CXCR4/F2/IKBKB/AKT1/HAS2/PPP3CA/GSK3B	14
BP	GO:0050890	cognition	11/125	306/18800	6.34555e-06	5.12672e-05	2.3314e-05	PTGS2/FOS/TNF/CASP3/SLC6A4/SLC2A4/INSR/CREB1/HMGCR/BCHE/CNR1	11
BP	GO:0010821	regulation of mitochondrion organization	8/125	148/18800	6.59982e-06	5.32075e-05	2.41964e-05	TP53/MAPK8/PPARG/KDR/BAX/AKT1/GSK3B/MMP9	8
BP	GO:0019373	epoxygenase P450 pathway	4/125	19/18800	6.68178e-06	5.36391e-05	2.43926e-05	CYP1A2/CYP1A1/CYP1B1/CYP2C19	4
BP	GO:0097709	connective tissue replacement	4/125	19/18800	6.68178e-06	5.36391e-05	2.43926e-05	TGFB1/PPARG/PPP3CA/TIMP1	4
BP	GO:0002460	adaptive immune response based on somatic recombination of immune receptors built from immunoglobulin superfamily domains	12/125	370/18800	6.76285e-06	5.41746e-05	2.46362e-05	STAT3/TNF/TGFB1/IL2/IL4/CD80/CD274/CD40/C3/ICAM1/AHR/PLA2G4A	12
BP	GO:0019395	fatty acid oxidation	7/125	106/18800	6.85468e-06	5.47939e-05	2.49178e-05	PPARD/AKT1/MAPK14/FABP3/FABP1/CNR1/PPARA	7
BP	GO:0010951	negative regulation of endopeptidase activity	10/125	251/18800	6.9559e-06	5.53684e-05	2.5179e-05	PTGS2/VEGFA/TNF/XIAP/C3/AKT1/SLPI/MMP9/TIMP1/FABP1	10
BP	GO:0051924	regulation of calcium ion transport	10/125	251/18800	6.9559e-06	5.53684e-05	2.5179e-05	PTGS2/NOS3/BCL2/CXCR4/F2/PRKACA/BAX/G6PD/PDE4D/PLA2G1B	10
BP	GO:0042698	ovulation cycle	6/125	70/18800	7.09075e-06	5.6323e-05	2.56131e-05	PGR/NOS3/CASP3/ESR1/CYP1B1/HAS2	6
BP	GO:0071560	cellular response to transforming growth factor beta stimulus	10/125	252/18800	7.20307e-06	5.70949e-05	2.59642e-05	PDE3A/NR3C1/STAT3/FOS/JUN/TP53/TGFB1/IL4/PPARG/PPARA	10
BP	GO:0008637	apoptotic mitochondrial changes	7/125	107/18800	7.29439e-06	5.75769e-05	2.61834e-05	BCL2/TP53/MAPK8/BAX/AKT1/GSK3B/MMP9	7
BP	GO:0033138	positive regulation of peptidyl-serine phosphorylation	7/125	107/18800	7.29439e-06	5.75769e-05	2.61834e-05	PTGS2/VEGFA/BCL2/TNF/TGFB1/IFNG/AKT1	7
BP	GO:0070372	regulation of ERK1 and ERK2 cascade	11/125	311/18800	7.397e-06	5.82649e-05	2.64962e-05	TNF/JUN/TGFB1/KDR/PRKCA/ICAM1/GSTP1/PTPN1/PTPN2/MAPK3/PTPN11	11
BP	GO:0045429	positive regulation of nitric oxide biosynthetic process	5/125	41/18800	7.41805e-06	5.83089e-05	2.65163e-05	PTGS2/TNF/IFNG/AKT1/INSR	5
BP	GO:0009408	response to heat	7/125	109/18800	8.24432e-06	6.45084e-05	2.93355e-05	PTGS2/NOS3/CD14/PRKACA/AKT1/HMOX1/GSK3B	7
BP	GO:0071887	leukocyte apoptotic process	7/125	109/18800	8.24432e-06	6.45084e-05	2.93355e-05	CASP3/TP53/IL2/CD274/BAX/CASP9/AKT1	7
BP	GO:0031998	regulation of fatty acid beta-oxidation	4/125	20/18800	8.30932e-06	6.45084e-05	2.93355e-05	AKT1/FABP1/CNR1/PPARA	4
BP	GO:0042359	vitamin D metabolic process	4/125	20/18800	8.30932e-06	6.45084e-05	2.93355e-05	TNF/IFNG/CYP3A4/CYP1A1	4
BP	GO:1900221	regulation of amyloid-beta clearance	4/125	20/18800	8.30932e-06	6.45084e-05	2.93355e-05	TNF/IFNG/IL4/HMGCR	4
BP	GO:1902004	positive regulation of amyloid-beta formation	4/125	20/18800	8.30932e-06	6.45084e-05	2.93355e-05	RELA/TNF/CASP3/IFNG	4
BP	GO:0019722	calcium-mediated signaling	9/125	202/18800	8.33746e-06	6.45166e-05	2.93392e-05	TNF/CXCL8/CXCR4/KDR/PRKACA/SELE/VCAM1/PPP3CA/GSK3B	9
BP	GO:0060326	cell chemotaxis	11/125	315/18800	8.34458e-06	6.45166e-05	2.93392e-05	F7/VEGFA/CXCL8/IL4/CXCR4/KDR/DPP4/VCAM1/CYP19A1/MAPK3/PLA2G1B	11
BP	GO:0030890	positive regulation of B cell proliferation	5/125	42/18800	8.37586e-06	6.4626e-05	2.9389e-05	BCL2/CDKN1A/IL2/IL4/CD40	5
BP	GO:0048754	branching morphogenesis of an epithelial tube	8/125	153/18800	8.42837e-06	6.48984e-05	2.95129e-05	PGR/VEGFA/BCL2/TNF/ESR1/AR/KDR/VDR	8
BP	GO:0034976	response to endoplasmic reticulum stress	10/125	257/18800	8.55631e-06	6.57494e-05	2.98999e-05	BCL2/JUN/TP53/CXCL8/BAX/GSK3B/PTPN1/NR1H3/PTPN2/NR1H2	10
BP	GO:0060541	respiratory system development	9/125	203/18800	8.67591e-06	6.65329e-05	3.02562e-05	PGR/NOS3/VEGFA/TNF/KDR/CYP1A2/CREB1/HSD11B1/MAPK3	9
BP	GO:0071559	response to transforming growth factor beta	10/125	258/18800	8.85185e-06	6.77445e-05	3.08071e-05	PDE3A/NR3C1/STAT3/FOS/JUN/TP53/TGFB1/IL4/PPARG/PPARA	10
BP	GO:0042098	T cell proliferation	9/125	204/18800	9.02605e-06	6.87618e-05	3.12697e-05	CASP3/TP53/IL2/IL4/CD80/CD86/CD274/BAX/VCAM1	9
BP	GO:0033555	multicellular organismal response to stress	6/125	73/18800	9.05768e-06	6.87618e-05	3.12697e-05	SLC6A2/BCL2/DPP4/AKT1/PPP3CA/ADRB1	6
BP	GO:0048662	negative regulation of smooth muscle cell proliferation	6/125	73/18800	9.05768e-06	6.87618e-05	3.12697e-05	NOS3/CDKN1A/IFNG/PPARG/PPARD/HMOX1	6
BP	GO:0150076	neuroinflammatory response	6/125	73/18800	9.05768e-06	6.87618e-05	3.12697e-05	PTGS2/TNF/JUN/IFNG/IL4/MMP9	6
BP	GO:0015849	organic acid transport	11/125	318/18800	9.1231e-06	6.91194e-05	3.14324e-05	TNF/PPARG/PPARD/AKT1/PLA2G4A/FABP4/FABP3/FABP5/FABP1/PLA2G1B/PPARA	11
BP	GO:0001938	positive regulation of endothelial cell proliferation	7/125	111/18800	9.29474e-06	7.01381e-05	3.18956e-05	STAT3/VEGFA/JUN/KDR/PRKCA/AKT1/HMOX1	7
BP	GO:0046632	alpha-beta T cell differentiation	7/125	111/18800	9.29474e-06	7.01381e-05	3.18956e-05	STAT3/BCL2/IL2/IFNG/IL4/CD80/CD86	7
BP	GO:0060249	anatomical structure homeostasis	11/125	319/18800	9.39631e-06	7.07173e-05	3.2159e-05	PTGS2/SLC6A2/NOS3/ADRB2/VEGFA/BCL2/KDR/BAX/PRKCA/PTPN11/CNR1	11
BP	GO:0006775	fat-soluble vitamin metabolic process	5/125	43/18800	9.42773e-06	7.07173e-05	3.2159e-05	TNF/IFNG/PPARD/CYP3A4/CYP1A1	5
BP	GO:1904407	positive regulation of nitric oxide metabolic process	5/125	43/18800	9.42773e-06	7.07173e-05	3.2159e-05	PTGS2/TNF/IFNG/AKT1/INSR	5
BP	GO:0002637	regulation of immunoglobulin production	6/125	74/18800	9.80364e-06	7.33912e-05	3.3375e-05	TNF/TGFB1/IL2/IL4/CD86/CD40	6
BP	GO:0034440	lipid oxidation	7/125	112/18800	9.86018e-06	7.36682e-05	3.3501e-05	PPARD/AKT1/MAPK14/FABP3/FABP1/CNR1/PPARA	7
BP	GO:0010466	negative regulation of peptidase activity	10/125	262/18800	1.0124e-05	7.54899e-05	3.43294e-05	PTGS2/VEGFA/TNF/XIAP/C3/AKT1/SLPI/MMP9/TIMP1/FABP1	10
BP	GO:0030856	regulation of epithelial cell differentiation	8/125	157/18800	1.01836e-05	7.55469e-05	3.43553e-05	VEGFA/TNF/STAT1/IFNG/IKBKB/XDH/MMP9/VDR	8
BP	GO:0038083	peptidyl-tyrosine autophosphorylation	4/125	21/18800	1.02117e-05	7.55469e-05	3.43553e-05	VEGFA/KDR/INSR/MAPK3	4
BP	GO:0051767	nitric-oxide synthase biosynthetic process	4/125	21/18800	1.02117e-05	7.55469e-05	3.43553e-05	STAT1/IFNG/KDR/GSTP1	4
BP	GO:0051769	regulation of nitric-oxide synthase biosynthetic process	4/125	21/18800	1.02117e-05	7.55469e-05	3.43553e-05	STAT1/IFNG/KDR/GSTP1	4
BP	GO:0051054	positive regulation of DNA metabolic process	10/125	263/18800	1.04657e-05	7.72739e-05	3.51407e-05	TNF/TGFB1/IL2/IL4/CD40/CDK2/BAX/AKT1/CYP1B1/MAPK3	10
BP	GO:0007595	lactation	5/125	44/18800	1.05801e-05	7.73471e-05	3.5174e-05	VEGFA/XDH/SLC6A3/CREB1/VDR	5
BP	GO:0010828	positive regulation of glucose transmembrane transport	5/125	44/18800	1.05801e-05	7.73471e-05	3.5174e-05	C3/AKT1/INSR/MAPK14/PTPN11	5
BP	GO:0060443	mammary gland morphogenesis	5/125	44/18800	1.05801e-05	7.73471e-05	3.5174e-05	PGR/ESR1/AR/BAX/VDR	5
BP	GO:0002534	cytokine production involved in inflammatory response	6/125	75/18800	1.05986e-05	7.73471e-05	3.5174e-05	STAT3/TNF/NOS2/F2/MAPK14/PPARA	6
BP	GO:0010822	positive regulation of mitochondrion organization	6/125	75/18800	1.05986e-05	7.73471e-05	3.5174e-05	TP53/MAPK8/KDR/BAX/GSK3B/MMP9	6
BP	GO:1900015	regulation of cytokine production involved in inflammatory response	6/125	75/18800	1.05986e-05	7.73471e-05	3.5174e-05	STAT3/TNF/NOS2/F2/MAPK14/PPARA	6
BP	GO:0046631	alpha-beta T cell activation	8/125	158/18800	1.06676e-05	7.77003e-05	3.53346e-05	STAT3/BCL2/IL2/IFNG/IL4/CD80/CD86/CD274	8
BP	GO:0007611	learning or memory	10/125	264/18800	1.08172e-05	7.86386e-05	3.57613e-05	PTGS2/FOS/CASP3/SLC6A4/SLC2A4/INSR/CREB1/HMGCR/BCHE/CNR1	10
BP	GO:0017038	protein import	9/125	210/18800	1.13913e-05	8.26529e-05	3.75868e-05	PTGS2/STAT3/CDKN1A/TP53/TGFB1/IFNG/AKT1/PPP3CA/MAPK14	9
BP	GO:0002292	T cell differentiation involved in immune response	6/125	76/18800	1.14449e-05	8.28821e-05	3.7691e-05	STAT3/IL2/IFNG/IL4/CD80/CD86	6
BP	GO:0018107	peptidyl-threonine phosphorylation	7/125	115/18800	1.17303e-05	8.46242e-05	3.84833e-05	BCL2/MAPK8/TGFB1/PRKACA/PRKCA/AKT1/GSK3B	7
BP	GO:1990748	cellular detoxification	7/125	115/18800	1.17303e-05	8.46242e-05	3.84833e-05	PTGS1/PTGS2/NOS3/GSTM1/GSTP1/FABP1/AKR1B10	7
BP	GO:0032881	regulation of polysaccharide metabolic process	5/125	45/18800	1.18395e-05	8.5249e-05	3.87674e-05	TGFB1/AKT1/HAS2/INSR/GSK3B	5
BP	GO:0009615	response to virus	12/125	392/18800	1.20832e-05	8.67314e-05	3.94415e-05	RELA/BCL2/TNF/STAT1/IFNG/IL4/CXCR4/CD40/BAX/IKBKB/CYP1A1/MAPK14	12
BP	GO:0022411	cellular component disassembly	13/125	460/18800	1.20914e-05	8.67314e-05	3.94415e-05	ADRB2/TNF/TP53/TGFB1/C3/DPP4/PRSS1/BAX/PRKCA/MMP1/INSR/GSK3B/MMP9	13
BP	GO:0006919	activation of cysteine-type endopeptidase activity involved in apoptotic process	6/125	77/18800	1.2345e-05	8.82156e-05	4.01165e-05	TNF/PPARG/BAX/CASP9/CASP8/XDH	6
BP	GO:0045913	positive regulation of carbohydrate metabolic process	6/125	77/18800	1.2345e-05	8.82156e-05	4.01165e-05	IFNG/AKT1/HAS2/INSR/PTPN2/PPARA	6
BP	GO:0043406	positive regulation of MAP kinase activity	7/125	116/18800	1.24154e-05	8.83945e-05	4.01978e-05	VEGFA/TNF/TGFB1/CD40/INSR/PTPN1/PLA2G1B	7
BP	GO:0061042	vascular wound healing	4/125	22/18800	1.24169e-05	8.83945e-05	4.01978e-05	VEGFA/TNF/CXCR4/KDR	4
BP	GO:0031669	cellular response to nutrient levels	9/125	213/18800	1.27602e-05	9.0667e-05	4.12312e-05	RXRA/BCL2/CDKN1A/TP53/MAPK8/HMOX1/VDR/MAPK3/PPARA	9
BP	GO:0042752	regulation of circadian rhythm	7/125	117/18800	1.31333e-05	9.31426e-05	4.2357e-05	TP53/MAPK8/PPARG/ADRB1/GSK3B/NR1H3/PPARA	7
BP	GO:0048806	genitalia development	5/125	46/18800	1.3213e-05	9.35321e-05	4.25342e-05	ESR1/AR/BAX/CYP19A1/PTPN11	5
BP	GO:0050680	negative regulation of epithelial cell proliferation	8/125	163/18800	1.3389e-05	9.46003e-05	4.30199e-05	TNF/STAT1/TGFB1/AR/PPARG/PPARD/XDH/VDR	8
BP	GO:0030258	lipid modification	9/125	216/18800	1.42671e-05	0.000100593	4.57453e-05	PPARD/AKT1/CYP3A4/CYP1A1/MAPK14/FABP3/FABP1/CNR1/PPARA	9
BP	GO:0006970	response to osmotic stress	6/125	79/18800	1.43171e-05	0.000100593	4.57453e-05	PTGS2/TNF/CASP3/TP53/BAX/SLC2A4	6
BP	GO:0048708	astrocyte differentiation	6/125	79/18800	1.43171e-05	0.000100593	4.57453e-05	STAT3/TNF/IFNG/F2/MAPK3/PTPN11	6
BP	GO:0055074	calcium ion homeostasis	13/125	468/18800	1.45105e-05	0.000101762	4.62768e-05	BCL2/IL2/CXCR4/CD40/F2/ESR1/KDR/PRKACA/BAX/VDR/CNR1/PDE4D/PLA2G1B	13
BP	GO:0070371	ERK1 and ERK2 cascade	11/125	335/18800	1.48459e-05	0.000103921	4.72586e-05	TNF/JUN/TGFB1/KDR/PRKCA/ICAM1/GSTP1/PTPN1/PTPN2/MAPK3/PTPN11	11
BP	GO:0060444	branching involved in mammary gland duct morphogenesis	4/125	23/18800	1.49539e-05	0.000104483	4.75142e-05	PGR/ESR1/AR/VDR	4
BP	GO:0010001	glial cell differentiation	9/125	218/18800	1.53538e-05	0.000107079	4.86948e-05	STAT3/TNF/TGFB1/IFNG/CXCR4/F2/AKT1/MAPK3/PTPN11	9
BP	GO:0003044	regulation of systemic arterial blood pressure mediated by a chemical signal	5/125	48/18800	1.63309e-05	0.000113036	5.14037e-05	NOS3/ADRB2/ADRB1/HSD11B2/PDE4D	5
BP	GO:0006953	acute-phase response	5/125	48/18800	1.63309e-05	0.000113036	5.14037e-05	PTGS2/TNF/F2/CD163/CNR1	5
BP	GO:0042311	vasodilation	5/125	48/18800	1.63309e-05	0.000113036	5.14037e-05	NOS3/ADRB2/TNF/PPARD/ADRB1	5
BP	GO:0061028	establishment of endothelial barrier	5/125	48/18800	1.63309e-05	0.000113036	5.14037e-05	VEGFA/TNF/IKBKB/ICAM1/PDE4D	5
BP	GO:0051101	regulation of DNA binding	7/125	121/18800	1.63577e-05	0.000113036	5.14037e-05	JUN/MAPK8/TGFB1/IFNG/PPARG/HMOX1/MMP9	7
BP	GO:0007596	blood coagulation	9/125	221/18800	1.7116e-05	0.000118059	5.36881e-05	F10/NOS3/F7/PLAU/CD40/F2/PRKCA/MAPK14/PLA2G4A	9
BP	GO:0071901	negative regulation of protein serine/threonine kinase activity	7/125	122/18800	1.72586e-05	0.000118826	5.40367e-05	CDKN1A/CASP3/PPARG/AKT1/GSTP1/PTPN1/HMGCR	7
BP	GO:0043367	CD4-positive, alpha-beta T cell differentiation	6/125	82/18800	1.77454e-05	0.000121804	5.53909e-05	STAT3/IL2/IFNG/IL4/CD80/CD86	6
BP	GO:0035994	response to muscle stretch	4/125	24/18800	1.78525e-05	0.000121804	5.53909e-05	RELA/FOS/JUN/MAPK14	4
BP	GO:0045649	regulation of macrophage differentiation	4/125	24/18800	1.78525e-05	0.000121804	5.53909e-05	TGFB1/CASP8/PRKCA/PTPN2	4
BP	GO:0045672	positive regulation of osteoclast differentiation	4/125	24/18800	1.78525e-05	0.000121804	5.53909e-05	FOS/TNF/IFNG/CREB1	4
BP	GO:1901522	positive regulation of transcription from RNA polymerase II promoter involved in cellular response to chemical stimulus	4/125	24/18800	1.78525e-05	0.000121804	5.53909e-05	RELA/VEGFA/JUN/TP53	4
BP	GO:1904894	positive regulation of receptor signaling pathway via STAT	5/125	49/18800	1.80904e-05	0.000123204	5.60276e-05	TNF/TGFB1/IL4/F2/CYP1B1	5
BP	GO:0046879	hormone secretion	10/125	281/18800	1.85601e-05	0.000125948	5.72754e-05	TNF/IFNG/NOS2/PPARG/PPARD/PPP3CA/CREB1/CYP19A1/PTPN11/CNR1	10
BP	GO:0051146	striated muscle cell differentiation	10/125	281/18800	1.85601e-05	0.000125948	5.72754e-05	VEGFA/BCL2/CASP3/TGFB1/IL4/AKT1/PPP3CA/MAPK14/G6PD/PPARA	10
BP	GO:0042509	regulation of tyrosine phosphorylation of STAT protein	6/125	83/18800	1.9025e-05	0.000128793	5.85692e-05	TNF/IL2/IFNG/IL4/CD40/PTPN2	6
BP	GO:0033157	regulation of intracellular protein transport	9/125	224/18800	1.90476e-05	0.000128793	5.85692e-05	PTGS2/MAPK8/TGFB1/IFNG/PRKACA/MAPK14/GSK3B/PTPN1/PTPN11	9
BP	GO:0002688	regulation of leukocyte chemotaxis	7/125	124/18800	1.91835e-05	0.000129019	5.86719e-05	F7/VEGFA/CXCL8/IL4/DPP4/CYP19A1/MAPK3	7
BP	GO:0018210	peptidyl-threonine modification	7/125	124/18800	1.91835e-05	0.000129019	5.86719e-05	BCL2/MAPK8/TGFB1/PRKACA/PRKCA/AKT1/GSK3B	7
BP	GO:0030218	erythrocyte differentiation	7/125	124/18800	1.91835e-05	0.000129019	5.86719e-05	STAT3/VEGFA/CASP3/STAT1/MAPK14/PTPN2/G6PD	7
BP	GO:0002764	immune response-regulating signaling pathway	13/125	482/18800	1.9781e-05	0.0001328	6.03916e-05	RELA/BCL2/TNF/MAPK8/XIAP/CD40/CD14/ESR1/BAX/IKBKB/NR1H3/PTPN2/PDE4D	13
BP	GO:0030857	negative regulation of epithelial cell differentiation	5/125	50/18800	1.9994e-05	0.000133754	6.08254e-05	VEGFA/STAT1/IFNG/XDH/MMP9	5
BP	GO:0043370	regulation of CD4-positive, alpha-beta T cell differentiation	5/125	50/18800	1.9994e-05	0.000133754	6.08254e-05	IL2/IFNG/IL4/CD80/CD86	5
BP	GO:0050868	negative regulation of T cell activation	7/125	125/18800	2.02105e-05	0.000134963	6.13752e-05	CASP3/IL2/IL4/CD80/CD86/CD274/PTPN2	7
BP	GO:0097194	execution phase of apoptosis	6/125	84/18800	2.03778e-05	0.000135601	6.1665e-05	CASP3/TP53/BAX/CASP9/CASP8/AKT1	6
BP	GO:1900182	positive regulation of protein localization to nucleus	6/125	84/18800	2.03778e-05	0.000135601	6.1665e-05	PTGS2/TGFB1/IFNG/F2/AKT1/MAPK14	6
BP	GO:0050817	coagulation	9/125	226/18800	2.04359e-05	0.000135747	6.17317e-05	F10/NOS3/F7/PLAU/CD40/F2/PRKCA/MAPK14/PLA2G4A	9
BP	GO:0010469	regulation of signaling receptor activity	8/125	173/18800	2.06095e-05	0.00013666	6.21468e-05	ADRB2/PLAU/TNF/IFNG/PPARG/ESR2/PDE4D/PPARA	8
BP	GO:0030810	positive regulation of nucleotide biosynthetic process	4/125	25/18800	2.11439e-05	0.000139099	6.32561e-05	NOS3/IL4/NOS2/PPARA	4
BP	GO:0050927	positive regulation of positive chemotaxis	4/125	25/18800	2.11439e-05	0.000139099	6.32561e-05	F7/VEGFA/CXCL8/KDR	4
BP	GO:1900373	positive regulation of purine nucleotide biosynthetic process	4/125	25/18800	2.11439e-05	0.000139099	6.32561e-05	NOS3/IL4/NOS2/PPARA	4
BP	GO:1902993	positive regulation of amyloid precursor protein catabolic process	4/125	25/18800	2.11439e-05	0.000139099	6.32561e-05	RELA/TNF/CASP3/IFNG	4
BP	GO:0007599	hemostasis	9/125	227/18800	2.11617e-05	0.000139099	6.32561e-05	F10/NOS3/F7/PLAU/CD40/F2/PRKCA/MAPK14/PLA2G4A	9
BP	GO:0010507	negative regulation of autophagy	6/125	85/18800	2.18072e-05	0.000143093	6.50723e-05	STAT3/BCL2/TP53/MCL1/AKT1/HMOX1	6
BP	GO:0002639	positive regulation of immunoglobulin production	5/125	51/18800	2.20499e-05	0.000143935	6.54551e-05	TGFB1/IL2/IL4/CD86/CD40	5
BP	GO:0009409	response to cold	5/125	51/18800	2.20499e-05	0.000143935	6.54551e-05	ADRB2/FOS/PRKACA/CASP8/ADRB1	5
BP	GO:0045912	negative regulation of carbohydrate metabolic process	5/125	51/18800	2.20499e-05	0.000143935	6.54551e-05	STAT3/TP53/TGFB1/GSK3B/PPARA	5
BP	GO:0044262	cellular carbohydrate metabolic process	10/125	287/18800	2.22486e-05	0.000144981	6.59306e-05	STAT3/TP53/PYGM/AKT1/HAS2/INSR/GSK3B/PLA2G4A/PTPN2/PPARA	10
BP	GO:0007249	I-kappaB kinase/NF-kappaB signaling	10/125	288/18800	2.29208e-05	0.000149104	6.78056e-05	RELA/TNF/STAT1/CD40/ESR1/CASP8/IKBKB/AKT1/HMOX1/GSTP1	10
BP	GO:0034103	regulation of tissue remodeling	6/125	86/18800	2.33162e-05	0.000151155	6.87384e-05	TP53/TGFB1/IL2/PPARG/PRKCA/PPP3CA	6
BP	GO:1904705	regulation of vascular associated smooth muscle cell proliferation	6/125	86/18800	2.33162e-05	0.000151155	6.87384e-05	CDKN1A/TNF/JUN/PPARG/HMOX1/MMP9	6
BP	GO:0042542	response to hydrogen peroxide	7/125	128/18800	2.35673e-05	0.000152521	6.93594e-05	RELA/BCL2/CASP3/STAT1/HMOX1/CYP1B1/FABP1	7
BP	GO:0010874	regulation of cholesterol efflux	5/125	52/18800	2.42665e-05	0.000156305	7.10803e-05	RXRA/PPARG/PON1/NR1H3/NR1H2	5
BP	GO:1904036	negative regulation of epithelial cell apoptotic process	5/125	52/18800	2.42665e-05	0.000156305	7.10803e-05	IL4/KDR/HMOX1/ICAM1/PPARA	5
BP	GO:0045088	regulation of innate immune response	9/125	231/18800	2.42886e-05	0.000156305	7.10803e-05	XIAP/PPARG/CASP8/IKBKB/PTPN1/NR1H3/PTPN2/NR1H2/PTPN11	9
BP	GO:0009914	hormone transport	10/125	290/18800	2.43177e-05	0.000156305	7.10803e-05	TNF/IFNG/NOS2/PPARG/PPARD/PPP3CA/CREB1/CYP19A1/PTPN11/CNR1	10
BP	GO:0050926	regulation of positive chemotaxis	4/125	26/18800	2.48601e-05	0.000159017	7.23135e-05	F7/VEGFA/CXCL8/KDR	4
BP	GO:0001960	negative regulation of cytokine-mediated signaling pathway	6/125	87/18800	2.49082e-05	0.000159017	7.23135e-05	XIAP/PPARG/GSTP1/NR1H3/PTPN2/NR1H2	6
BP	GO:0007260	tyrosine phosphorylation of STAT protein	6/125	87/18800	2.49082e-05	0.000159017	7.23135e-05	TNF/IL2/IFNG/IL4/CD40/PTPN2	6
BP	GO:1990874	vascular associated smooth muscle cell proliferation	6/125	87/18800	2.49082e-05	0.000159017	7.23135e-05	CDKN1A/TNF/JUN/PPARG/HMOX1/MMP9	6
BP	GO:0006470	protein dephosphorylation	10/125	291/18800	2.50432e-05	0.000159445	7.25082e-05	BCL2/TNF/TGFB1/IKBKB/PPP3CA/GSK3B/PTPN1/PTPN2/PTPN11/ACP1	10
BP	GO:0016311	dephosphorylation	12/125	422/18800	2.50598e-05	0.000159445	7.25082e-05	BCL2/TNF/TGFB1/IFNG/PON1/IKBKB/PPP3CA/GSK3B/PTPN1/PTPN2/PTPN11/ACP1	12
BP	GO:0002274	myeloid leukocyte activation	9/125	232/18800	2.51289e-05	0.000159615	7.25857e-05	TNF/JUN/CXCL8/IFNG/IL4/HMOX1/PLA2G4A/NR1H3/CNR1	9
BP	GO:0044089	positive regulation of cellular component biogenesis	13/125	494/18800	2.55676e-05	0.000161856	7.3605e-05	VEGFA/TNF/TP53/TGFB1/IFNG/ESR1/KDR/CDK2/BAX/PRKCA/MMP1/GSK3B/NR1H2	13
BP	GO:1901361	organic cyclic compound catabolic process	13/125	494/18800	2.55676e-05	0.000161856	7.3605e-05	BAX/PRKCA/AKT1/XDH/HMOX1/CYP3A4/CYP1A2/CYP1A1/SLC6A3/MAPK14/CYP19A1/HSD11B1/PDE4D	13
BP	GO:0006816	calcium ion transport	12/125	424/18800	2.62476e-05	0.000165883	7.54362e-05	PTGS2/NOS3/BCL2/CXCR4/F2/PRKACA/BAX/PPP3CA/VDR/G6PD/PDE4D/PLA2G1B	12
BP	GO:0043620	regulation of DNA-templated transcription in response to stress	5/125	53/18800	2.66525e-05	0.00016788	7.6344e-05	RELA/VEGFA/JUN/TP53/HMOX1	5
BP	GO:0048260	positive regulation of receptor-mediated endocytosis	5/125	53/18800	2.66525e-05	0.00016788	7.6344e-05	VEGFA/IL4/C3/SELE/INSR	5
BP	GO:0042391	regulation of membrane potential	12/125	425/18800	2.68597e-05	0.000168903	7.68094e-05	SCN5A/KCNH2/ADRB2/BCL2/TNF/KDR/BAX/AKT1/PPP3CA/ADRB1/GSK3B/CNR1	12
BP	GO:0030595	leukocyte chemotaxis	9/125	236/18800	2.87419e-05	0.000179865	8.17943e-05	F7/VEGFA/CXCL8/IL4/CXCR4/DPP4/CYP19A1/MAPK3/PLA2G1B	9
BP	GO:0035270	endocrine system development	7/125	132/18800	2.87459e-05	0.000179865	8.17943e-05	AKT1/CYP1B1/INSR/SLC6A3/GSK3B/CREB1/MAPK3	7
BP	GO:1900180	regulation of protein localization to nucleus	7/125	132/18800	2.87459e-05	0.000179865	8.17943e-05	PTGS2/TGFB1/IFNG/F2/AKT1/MAPK14/GSK3B	7
BP	GO:0001963	synaptic transmission, dopaminergic	4/125	27/18800	2.90338e-05	0.000180767	8.22045e-05	PTGS2/SLC6A2/SLC6A4/SLC6A3	4
BP	GO:0002675	positive regulation of acute inflammatory response	4/125	27/18800	2.90338e-05	0.000180767	8.22045e-05	PTGS2/TNF/C3/CNR1	4
BP	GO:0006706	steroid catabolic process	4/125	27/18800	2.90338e-05	0.000180767	8.22045e-05	CYP3A4/CYP1A2/CYP19A1/HSD11B1	4
BP	GO:0050804	modulation of chemical synaptic transmission	12/125	429/18800	2.94342e-05	0.000182958	8.32009e-05	PTGS2/CA2/ADRB2/TNF/PRKACA/ACHE/SLC6A4/PPP3CA/GSK3B/BCHE/CNR1/BACE1	12
BP	GO:0060191	regulation of lipase activity	6/125	90/18800	3.02162e-05	0.000187509	8.52707e-05	CD86/ESR1/SELE/NR1H3/NR1H2/PLA2G1B	6
BP	GO:0090087	regulation of peptide transport	8/125	183/18800	3.08513e-05	0.000191136	8.69202e-05	CA2/TNF/IFNG/NOS2/PPARD/PPP3CA/PTPN11/CNR1	8
BP	GO:0043470	regulation of carbohydrate catabolic process	5/125	55/18800	3.19683e-05	0.000197408	8.97723e-05	STAT3/TP53/IFNG/INSR/PPARA	5
BP	GO:0048008	platelet-derived growth factor receptor signaling pathway	5/125	55/18800	3.19683e-05	0.000197408	8.97723e-05	F7/VEGFA/PTPN1/PTPN2/PTPN11	5
BP	GO:0070664	negative regulation of leukocyte proliferation	6/125	91/18800	3.21746e-05	0.000198357	9.02039e-05	CASP3/IL2/CD80/CD86/CD274/GSTP1	6
BP	GO:0002676	regulation of chronic inflammatory response	3/125	10/18800	3.32807e-05	0.000203184	9.2399e-05	TNF/IL4/CYP19A1	3
BP	GO:0032025	response to cobalt ion	3/125	10/18800	3.32807e-05	0.000203184	9.2399e-05	CASP3/CASP9/CASP8	3
BP	GO:0042368	vitamin D biosynthetic process	3/125	10/18800	3.32807e-05	0.000203184	9.2399e-05	TNF/IFNG/CYP3A4	3
BP	GO:0048304	positive regulation of isotype switching to IgG isotypes	3/125	10/18800	3.32807e-05	0.000203184	9.2399e-05	IL2/IL4/CD40	3
BP	GO:0070391	response to lipoteichoic acid	3/125	10/18800	3.32807e-05	0.000203184	9.2399e-05	RELA/CD14/MAPK14	3
BP	GO:0071223	cellular response to lipoteichoic acid	3/125	10/18800	3.32807e-05	0.000203184	9.2399e-05	RELA/CD14/MAPK14	3
BP	GO:0061138	morphogenesis of a branching epithelium	8/125	185/18800	3.33412e-05	0.000203225	9.24177e-05	PGR/VEGFA/BCL2/TNF/ESR1/AR/KDR/VDR	8
BP	GO:0045830	positive regulation of isotype switching	4/125	28/18800	3.3699e-05	0.000204745	9.31086e-05	TGFB1/IL2/IL4/CD40	4
BP	GO:0048873	homeostasis of number of cells within a tissue	4/125	28/18800	3.3699e-05	0.000204745	9.31086e-05	NOS3/BCL2/BAX/PTPN11	4
BP	GO:0060761	negative regulation of response to cytokine stimulus	6/125	92/18800	3.42337e-05	0.000207659	9.44337e-05	XIAP/PPARG/GSTP1/NR1H3/PTPN2/NR1H2	6
BP	GO:0030308	negative regulation of cell growth	8/125	186/18800	3.46479e-05	0.000209834	9.54229e-05	BCL2/CDKN1A/TP53/TGFB1/PPARD/ESR2/G6PD/PPARA	8
BP	GO:0010508	positive regulation of autophagy	7/125	136/18800	3.48272e-05	0.000210449	9.57025e-05	ADRB2/IFNG/IL4/KDR/HMOX1/GSK3B/MAPK3	7
BP	GO:0001836	release of cytochrome c from mitochondria	5/125	56/18800	3.49167e-05	0.000210449	9.57025e-05	BCL2/TP53/BAX/AKT1/MMP9	5
BP	GO:0034205	amyloid-beta formation	5/125	56/18800	3.49167e-05	0.000210449	9.57025e-05	RELA/TNF/CASP3/IFNG/BACE1	5
BP	GO:0007178	transmembrane receptor protein serine/threonine kinase signaling pathway	11/125	368/18800	3.52323e-05	0.000212012	9.64135e-05	STAT3/FOS/JUN/TP53/TGFB1/XIAP/PPARG/KDR/MAPK14/MAPK3/PPARA	11
BP	GO:0071706	tumor necrosis factor superfamily cytokine production	8/125	187/18800	3.59971e-05	0.000215925	9.81931e-05	STAT3/IFNG/IL4/CD86/CD274/CD14/GSTP1/PTPN11	8
BP	GO:1903555	regulation of tumor necrosis factor superfamily cytokine production	8/125	187/18800	3.59971e-05	0.000215925	9.81931e-05	STAT3/IFNG/IL4/CD86/CD274/CD14/GSTP1/PTPN11	8
BP	GO:1901617	organic hydroxy compound biosynthetic process	9/125	243/18800	3.61277e-05	0.000216365	9.83929e-05	TNF/IFNG/CYP3A4/SLC6A3/NPC1L1/HMGCR/CYP19A1/DHCR7/G6PD	9
BP	GO:0007586	digestion	7/125	137/18800	3.65021e-05	0.00021826	9.92549e-05	PRSS1/CTRB1/NPC1L1/NR1H3/VDR/NR1H2/FABP1	7
BP	GO:0032409	regulation of transporter activity	10/125	305/18800	3.73279e-05	0.000222845	0.00010134	RXRA/ADRB2/BCL2/IFNG/PPARG/PRKACA/PON1/MMP9/NR1H3/PDE4D	10
BP	GO:0031099	regeneration	8/125	188/18800	3.739e-05	0.000222863	0.000101348	F7/BCL2/CDKN1A/TNF/JUN/PPARD/HMOX1/PPP3CA	8
BP	GO:0001541	ovarian follicle development	5/125	57/18800	3.80716e-05	0.000225148	0.000102387	VEGFA/BCL2/ESR1/KDR/BAX	5
BP	GO:0007566	embryo implantation	5/125	57/18800	3.80716e-05	0.000225148	0.000102387	PTGS2/VEGFA/PPARD/MMP9/TIMP1	5
BP	GO:0010803	regulation of tumor necrosis factor-mediated signaling pathway	5/125	57/18800	3.80716e-05	0.000225148	0.000102387	XIAP/CASP8/IKBKB/GSTP1/PTPN2	5
BP	GO:0032768	regulation of monooxygenase activity	5/125	57/18800	3.80716e-05	0.000225148	0.000102387	TNF/IFNG/AKT1/VDR/CNR1	5
BP	GO:0046456	icosanoid biosynthetic process	5/125	57/18800	3.80716e-05	0.000225148	0.000102387	PTGS1/PTGS2/PLA2G4A/FABP5/PLA2G1B	5
BP	GO:0002705	positive regulation of leukocyte mediated immunity	7/125	138/18800	3.82426e-05	0.000225805	0.000102686	TNF/TGFB1/IL2/IL4/CD40/C3/NOS2	7
BP	GO:0016236	macroautophagy	10/125	306/18800	3.83746e-05	0.00022623	0.000102879	ADRB2/CASP3/TP53/MAPK8/IL4/KDR/PRKACA/AKT1/HMOX1/MAPK3	10
BP	GO:0051403	stress-activated MAPK cascade	9/125	245/18800	3.85119e-05	0.000226685	0.000103086	VEGFA/TNF/MAPK8/XIAP/IKBKB/XDH/GSTP1/MAPK14/MAPK3	9
BP	GO:1901655	cellular response to ketone	6/125	94/18800	3.86692e-05	0.000226904	0.000103185	NR3C1/AR/CASP9/AKT1/CYP1B1/AHR	6
BP	GO:1905954	positive regulation of lipid localization	6/125	94/18800	3.86692e-05	0.000226904	0.000103185	C3/PLA2G4A/NR1H3/CYP19A1/NR1H2/FABP3	6
BP	GO:0008209	androgen metabolic process	4/125	29/18800	3.88904e-05	0.000227142	0.000103294	ESR1/CYP3A4/CYP19A1/CYP17A1	4
BP	GO:0010575	positive regulation of vascular endothelial growth factor production	4/125	29/18800	3.88904e-05	0.000227142	0.000103294	PTGS2/TGFB1/C3/CYP1B1	4
BP	GO:0032369	negative regulation of lipid transport	4/125	29/18800	3.88904e-05	0.000227142	0.000103294	AKT1/NR1H3/NR1H2/PTPN11	4
BP	GO:0006898	receptor-mediated endocytosis	9/125	246/18800	3.97531e-05	0.000231464	0.000105259	ADRB2/VEGFA/CXCL8/IL4/CD14/C3/ACHE/SELE/INSR	9
BP	GO:0071695	anatomical structure maturation	9/125	246/18800	3.97531e-05	0.000231464	0.000105259	PGR/PDE3A/VEGFA/BCL2/C3/PPARG/KDR/PRKACA/G6PD	9
BP	GO:0060047	heart contraction	9/125	247/18800	4.1028e-05	0.0002383	0.000108368	SCN5A/KCNH2/NOS3/TNF/IL2/CXCR4/PRKACA/ADRB1/PDE4D	9
BP	GO:0042982	amyloid precursor protein metabolic process	6/125	95/18800	4.10536e-05	0.0002383	0.000108368	RELA/TNF/CASP3/IFNG/ACHE/BACE1	6
BP	GO:0033619	membrane protein proteolysis	5/125	58/18800	4.14429e-05	0.000240191	0.000109228	TNF/TGFB1/IFNG/TIMP1/BACE1	5
BP	GO:0015850	organic hydroxy compound transport	9/125	248/18800	4.23373e-05	0.000244998	0.000111414	SLC6A2/SLC6A4/SLC6A3/NPC1L1/NR1H3/CYP19A1/NR1H2/PTPN11/CNR1	9
BP	GO:0030316	osteoclast differentiation	6/125	96/18800	4.35544e-05	0.000251655	0.000114441	FOS/TNF/IFNG/IL4/MAPK14/CREB1	6
BP	GO:0002687	positive regulation of leukocyte migration	7/125	141/18800	4.38779e-05	0.000252365	0.000114764	F7/VEGFA/TNF/CXCL8/IL4/ICAM1/MAPK3	7
BP	GO:0035296	regulation of tube diameter	7/125	141/18800	4.38779e-05	0.000252365	0.000114764	PTGS2/NOS3/ADRB2/TNF/PPARD/SLC6A4/ADRB1	7
BP	GO:0097746	blood vessel diameter maintenance	7/125	141/18800	4.38779e-05	0.000252365	0.000114764	PTGS2/NOS3/ADRB2/TNF/PPARD/SLC6A4/ADRB1	7
BP	GO:0060603	mammary gland duct morphogenesis	4/125	30/18800	4.46435e-05	0.000255988	0.000116412	PGR/ESR1/AR/VDR	4
BP	GO:1903579	negative regulation of ATP metabolic process	4/125	30/18800	4.46435e-05	0.000255988	0.000116412	STAT3/TNF/TP53/PPARA	4
BP	GO:2000351	regulation of endothelial cell apoptotic process	5/125	59/18800	4.50408e-05	0.000257874	0.000117269	TNF/IL4/CD40/KDR/ICAM1	5
BP	GO:0001660	fever generation	3/125	11/18800	4.55386e-05	0.000259543	0.000118028	PTGS2/TNF/CNR1	3
BP	GO:0071492	cellular response to UV-A	3/125	11/18800	4.55386e-05	0.000259543	0.000118028	MMP1/MMP9/TIMP1	3
BP	GO:1900222	negative regulation of amyloid-beta clearance	3/125	11/18800	4.55386e-05	0.000259543	0.000118028	TNF/IFNG/HMGCR	3
BP	GO:0010212	response to ionizing radiation	7/125	142/18800	4.59011e-05	0.000260428	0.000118431	BCL2/CDKN1A/CASP3/TP53/BAX/VCAM1/MAPK14	7
BP	GO:0030183	B cell differentiation	7/125	142/18800	4.59011e-05	0.000260428	0.000118431	BCL2/TP53/IL2/IL4/BAX/VCAM1/PTPN2	7
BP	GO:0035150	regulation of tube size	7/125	142/18800	4.59011e-05	0.000260428	0.000118431	PTGS2/NOS3/ADRB2/TNF/PPARD/SLC6A4/ADRB1	7
BP	GO:0002532	production of molecular mediator involved in inflammatory response	6/125	97/18800	4.61758e-05	0.000261593	0.000118961	STAT3/TNF/NOS2/F2/MAPK14/PPARA	6
BP	GO:0051604	protein maturation	10/125	314/18800	4.76906e-05	0.00026977	0.000122679	F7/PLAU/CASP3/XIAP/DPP4/PRKACA/CASP9/CASP8/BCHE/BACE1	10
BP	GO:0031098	stress-activated protein kinase signaling cascade	9/125	252/18800	4.79342e-05	0.000270742	0.000123121	VEGFA/TNF/MAPK8/XIAP/IKBKB/XDH/GSTP1/MAPK14/MAPK3	9
BP	GO:0030098	lymphocyte differentiation	11/125	382/18800	4.94074e-05	0.000278646	0.000126716	STAT3/BCL2/TP53/IL2/IFNG/IL4/CD80/CD86/BAX/VCAM1/PTPN2	11
BP	GO:0150063	visual system development	11/125	383/18800	5.05852e-05	0.000284862	0.000129543	STAT3/VEGFA/BCL2/JUN/C3/KDR/ACHE/BAX/CYP1A1/CYP1B1/SLC6A3	11
BP	GO:0043122	regulation of I-kappaB kinase/NF-kappaB signaling	9/125	254/18800	5.09592e-05	0.000285888	0.000130009	RELA/TNF/STAT1/CD40/ESR1/CASP8/IKBKB/HMOX1/GSTP1	9
BP	GO:0060055	angiogenesis involved in wound healing	4/125	31/18800	5.09945e-05	0.000285888	0.000130009	VEGFA/TNF/CXCR4/KDR	4
BP	GO:1902042	negative regulation of extrinsic apoptotic signaling pathway via death domain receptors	4/125	31/18800	5.09945e-05	0.000285888	0.000130009	NOS3/HMOX1/ICAM1/GSK3B	4
BP	GO:0019058	viral life cycle	10/125	317/18800	5.16503e-05	0.000289135	0.000131485	BCL2/TNF/CXCL8/CD80/CD86/CXCR4/ICAM1/INSR/SLPI/PPARA	10
BP	GO:0050729	positive regulation of inflammatory response	7/125	145/18800	5.24349e-05	0.000293091	0.000133285	PTGS2/TNF/IL2/IFNG/C3/FABP4/CNR1	7
BP	GO:0045428	regulation of nitric oxide biosynthetic process	5/125	61/18800	5.29579e-05	0.000295141	0.000134217	PTGS2/TNF/IFNG/AKT1/INSR	5
BP	GO:0050994	regulation of lipid catabolic process	5/125	61/18800	5.29579e-05	0.000295141	0.000134217	TNF/AKT1/FABP1/CNR1/PPARA	5
BP	GO:0006874	cellular calcium ion homeostasis	12/125	456/18800	5.31408e-05	0.000295723	0.000134481	BCL2/IL2/CXCR4/CD40/F2/ESR1/PRKACA/BAX/VDR/CNR1/PDE4D/PLA2G1B	12
BP	GO:0002443	leukocyte mediated immunity	12/125	457/18800	5.42696e-05	0.00030156	0.000137136	TNF/TGFB1/IL2/IL4/CD40/C3/NOS2/F2/HMOX1/ICAM1/AHR/PLA2G1B	12
BP	GO:0003015	heart process	9/125	257/18800	5.57984e-05	0.000309599	0.000140792	SCN5A/KCNH2/NOS3/TNF/IL2/CXCR4/PRKACA/ADRB1/PDE4D	9
BP	GO:0001763	morphogenesis of a branching structure	8/125	199/18800	5.59267e-05	0.000309855	0.000140908	PGR/VEGFA/BCL2/TNF/ESR1/AR/KDR/VDR	8
BP	GO:0001890	placenta development	7/125	147/18800	5.71997e-05	0.000315502	0.000143476	PTGS2/PPARG/PPARD/CASP8/AKT1/MAPK14/VDR	7
BP	GO:0050796	regulation of insulin secretion	7/125	147/18800	5.71997e-05	0.000315502	0.000143476	TNF/IFNG/NOS2/PPARD/PPP3CA/PTPN11/CNR1	7
BP	GO:0022617	extracellular matrix disassembly	5/125	62/18800	5.72988e-05	0.000315502	0.000143476	TGFB1/DPP4/PRSS1/MMP1/MMP9	5
BP	GO:0046902	regulation of mitochondrial membrane permeability	5/125	62/18800	5.72988e-05	0.000315502	0.000143476	BCL2/TP53/MAPK8/BAX/GSK3B	5
BP	GO:0015980	energy derivation by oxidation of organic compounds	10/125	321/18800	5.73639e-05	0.000315502	0.000143476	TNF/TP53/IFNG/IL4/NOS2/PYGM/AKT1/CYP1A2/INSR/GSK3B	10
BP	GO:0050864	regulation of B cell activation	8/125	200/18800	5.79364e-05	0.000316587	0.000143969	BCL2/CDKN1A/CASP3/TGFB1/IL2/IL4/CD40/AHR	8
BP	GO:0001516	prostaglandin biosynthetic process	4/125	32/18800	5.79808e-05	0.000316587	0.000143969	PTGS1/PTGS2/PLA2G4A/FABP5	4
BP	GO:0010743	regulation of macrophage derived foam cell differentiation	4/125	32/18800	5.79808e-05	0.000316587	0.000143969	PPARG/NR1H3/NR1H2/PPARA	4
BP	GO:0032770	positive regulation of monooxygenase activity	4/125	32/18800	5.79808e-05	0.000316587	0.000143969	TNF/IFNG/AKT1/VDR	4
BP	GO:0046457	prostanoid biosynthetic process	4/125	32/18800	5.79808e-05	0.000316587	0.000143969	PTGS1/PTGS2/PLA2G4A/FABP5	4
BP	GO:0048880	sensory system development	11/125	389/18800	5.81722e-05	0.000317173	0.000144236	STAT3/VEGFA/BCL2/JUN/C3/KDR/ACHE/BAX/CYP1A1/CYP1B1/SLC6A3	11
BP	GO:0002863	positive regulation of inflammatory response to antigenic stimulus	3/125	12/18800	6.04232e-05	0.000328024	0.000149171	TNF/C3/CNR1	3
BP	GO:0031650	regulation of heat generation	3/125	12/18800	6.04232e-05	0.000328024	0.000149171	PTGS2/TNF/CNR1	3
BP	GO:0060736	prostate gland growth	3/125	12/18800	6.04232e-05	0.000328024	0.000149171	ESR1/AR/CYP19A1	3
BP	GO:1903522	regulation of blood circulation	9/125	260/18800	6.10199e-05	0.000330788	0.000150427	SCN5A/PTGS2/KCNH2/NOS3/TNF/IL2/PRKACA/ADRB1/PDE4D	9
BP	GO:0032677	regulation of interleukin-8 production	6/125	102/18800	6.12446e-05	0.000331054	0.000150548	RELA/STAT3/TNF/CD14/NOS2/PLA2G1B	6
BP	GO:2001243	negative regulation of intrinsic apoptotic signaling pathway	6/125	102/18800	6.12446e-05	0.000331054	0.000150548	PTGS2/BCL2/MCL1/AKT1/PTPN1/MMP9	6
BP	GO:0010573	vascular endothelial growth factor production	5/125	63/18800	6.19093e-05	0.000333691	0.000151748	PTGS2/TNF/TGFB1/C3/CYP1B1	5
BP	GO:0070059	intrinsic apoptotic signaling pathway in response to endoplasmic reticulum stress	5/125	63/18800	6.19093e-05	0.000333691	0.000151748	BCL2/TP53/BAX/PTPN1/PTPN2	5
BP	GO:0007204	positive regulation of cytosolic calcium ion concentration	10/125	325/18800	6.36079e-05	0.000342358	0.000155689	BCL2/IL2/CXCR4/F2/ESR1/PRKACA/BAX/CNR1/PDE4D/PLA2G1B	10
BP	GO:0010522	regulation of calcium ion transport into cytosol	6/125	103/18800	6.46825e-05	0.000346658	0.000157644	BCL2/F2/PRKACA/BAX/PDE4D/PLA2G1B	6
BP	GO:0032637	interleukin-8 production	6/125	103/18800	6.46825e-05	0.000346658	0.000157644	RELA/STAT3/TNF/CD14/NOS2/PLA2G1B	6
BP	GO:0042102	positive regulation of T cell proliferation	6/125	103/18800	6.46825e-05	0.000346658	0.000157644	IL2/IL4/CD80/CD86/CD274/VCAM1	6
BP	GO:0010675	regulation of cellular carbohydrate metabolic process	7/125	150/18800	6.5007e-05	0.00034741	0.000157986	STAT3/TP53/AKT1/INSR/GSK3B/PTPN2/PPARA	7
BP	GO:0098754	detoxification	7/125	150/18800	6.5007e-05	0.00034741	0.000157986	PTGS1/PTGS2/NOS3/GSTM1/GSTP1/FABP1/AKR1B10	7
BP	GO:0006163	purine nucleotide metabolic process	11/125	394/18800	6.52228e-05	0.00034807	0.000158287	NOS3/STAT3/TGFB1/IFNG/IL4/NOS2/XDH/INSR/HMGCR/PDE4D/PPARA	11
BP	GO:0001893	maternal placenta development	4/125	33/18800	6.564e-05	0.000348326	0.000158403	PTGS2/PPARD/AKT1/VDR	4
BP	GO:1901099	negative regulation of signal transduction in absence of ligand	4/125	33/18800	6.564e-05	0.000348326	0.000158403	BCL2/TNF/MCL1/AKT1	4
BP	GO:2000191	regulation of fatty acid transport	4/125	33/18800	6.564e-05	0.000348326	0.000158403	AKT1/PLA2G4A/FABP3/PPARA	4
BP	GO:2001240	negative regulation of extrinsic apoptotic signaling pathway in absence of ligand	4/125	33/18800	6.564e-05	0.000348326	0.000158403	BCL2/TNF/MCL1/AKT1	4
BP	GO:0030217	T cell differentiation	9/125	263/18800	6.66477e-05	0.000352503	0.000160303	STAT3/BCL2/TP53/IL2/IFNG/IL4/CD80/CD86/PTPN2	9
BP	GO:0001885	endothelial cell development	5/125	64/18800	6.68009e-05	0.000352503	0.000160303	VEGFA/TNF/IKBKB/ICAM1/PDE4D	5
BP	GO:0045670	regulation of osteoclast differentiation	5/125	64/18800	6.68009e-05	0.000352503	0.000160303	FOS/TNF/IFNG/IL4/CREB1	5
BP	GO:0080164	regulation of nitric oxide metabolic process	5/125	64/18800	6.68009e-05	0.000352503	0.000160303	PTGS2/TNF/IFNG/AKT1/INSR	5
BP	GO:0031330	negative regulation of cellular catabolic process	9/125	265/18800	7.06375e-05	0.000372228	0.000169273	STAT3/BCL2/TP53/MCL1/AKT1/HMOX1/MAPK14/TIMP1/CNR1	9
BP	GO:0002260	lymphocyte homeostasis	5/125	65/18800	7.19852e-05	0.000376361	0.000171152	BCL2/CASP3/IL2/BAX/AKT1	5
BP	GO:0042093	T-helper cell differentiation	5/125	65/18800	7.19852e-05	0.000376361	0.000171152	STAT3/IL2/IL4/CD80/CD86	5
BP	GO:0072577	endothelial cell apoptotic process	5/125	65/18800	7.19852e-05	0.000376361	0.000171152	TNF/IL4/CD40/KDR/ICAM1	5
BP	GO:0002027	regulation of heart rate	6/125	105/18800	7.20204e-05	0.000376361	0.000171152	SCN5A/KCNH2/TNF/PRKACA/ADRB1/PDE4D	6
BP	GO:0046425	regulation of receptor signaling pathway via JAK-STAT	6/125	105/18800	7.20204e-05	0.000376361	0.000171152	TNF/IFNG/IL4/F2/CYP1B1/PTPN2	6
BP	GO:0046634	regulation of alpha-beta T cell activation	6/125	105/18800	7.20204e-05	0.000376361	0.000171152	IL2/IFNG/IL4/CD80/CD86/CD274	6
BP	GO:0051052	regulation of DNA metabolic process	12/125	472/18800	7.38721e-05	0.000385162	0.000175154	CDKN1A/TNF/TP53/TGFB1/IL2/IL4/CD40/CDK2/BAX/AKT1/CYP1B1/MAPK3	12
BP	GO:0034405	response to fluid shear stress	4/125	34/18800	7.40108e-05	0.000385162	0.000175154	PTGS2/NOS3/AKT1/HAS2	4
BP	GO:0042573	retinoic acid metabolic process	4/125	34/18800	7.40108e-05	0.000385162	0.000175154	ADH1B/ADH1C/CYP3A4/CYP1A1	4
BP	GO:0042116	macrophage activation	6/125	106/18800	7.59303e-05	0.00039407	0.000179205	TNF/JUN/IFNG/IL4/PLA2G4A/NR1H3	6
BP	GO:0032386	regulation of intracellular transport	10/125	332/18800	7.59314e-05	0.00039407	0.000179205	PTGS2/MAPK8/TGFB1/IFNG/PRKACA/MAPK14/GSK3B/PTPN1/MAPK3/PTPN11	10
BP	GO:0043254	regulation of protein-containing complex assembly	11/125	401/18800	7.63197e-05	0.000395542	0.000179874	VEGFA/TNF/TP53/TGFB1/IFNG/ESR1/BAX/MMP1/GSK3B/NR1H2/PTPN11	11
BP	GO:0051092	positive regulation of NF-kappaB transcription factor activity	7/125	154/18800	7.67518e-05	0.000397235	0.000180645	RELA/STAT3/TNF/CD40/AR/IKBKB/PLA2G1B	7
BP	GO:0050435	amyloid-beta metabolic process	5/125	66/18800	7.7474e-05	0.000400424	0.000182095	RELA/TNF/CASP3/IFNG/BACE1	5
BP	GO:0042362	fat-soluble vitamin biosynthetic process	3/125	13/18800	7.81688e-05	0.000402911	0.000183226	TNF/IFNG/CYP3A4	3
BP	GO:1900103	positive regulation of endoplasmic reticulum unfolded protein response	3/125	13/18800	7.81688e-05	0.000402911	0.000183226	BAX/PTPN1/PTPN2	3
BP	GO:0016051	carbohydrate biosynthetic process	8/125	209/18800	7.88861e-05	0.000406054	0.000184655	TGFB1/AKT1/HAS2/INSR/GSK3B/PTPN2/G6PD/PPARA	8
BP	GO:0043271	negative regulation of ion transport	7/125	155/18800	7.99435e-05	0.000410936	0.000186875	PTGS2/KCNH2/NOS3/BCL2/TNF/MMP9/CNR1	7
BP	GO:0090050	positive regulation of cell migration involved in sprouting angiogenesis	4/125	35/18800	8.31325e-05	0.000425188	0.000193356	PTGS2/VEGFA/KDR/HMOX1	4
BP	GO:0090316	positive regulation of intracellular protein transport	7/125	156/18800	8.32426e-05	0.000425188	0.000193356	PTGS2/MAPK8/TGFB1/IFNG/PRKACA/MAPK14/GSK3B	7
BP	GO:0042531	positive regulation of tyrosine phosphorylation of STAT protein	5/125	67/18800	8.32796e-05	0.000425188	0.000193356	TNF/IL2/IFNG/IL4/CD40	5
BP	GO:0046637	regulation of alpha-beta T cell differentiation	5/125	67/18800	8.32796e-05	0.000425188	0.000193356	IL2/IFNG/IL4/CD80/CD86	5
BP	GO:1901224	positive regulation of NIK/NF-kappaB signaling	5/125	67/18800	8.32796e-05	0.000425188	0.000193356	RELA/TNF/CD86/CD14/NR3C2	5
BP	GO:0005976	polysaccharide metabolic process	6/125	108/18800	8.42577e-05	0.000429272	0.000195213	TGFB1/PYGM/AKT1/HAS2/INSR/GSK3B	6
BP	GO:0008016	regulation of heart contraction	8/125	211/18800	8.4307e-05	0.000429272	0.000195213	SCN5A/KCNH2/NOS3/TNF/IL2/PRKACA/ADRB1/PDE4D	8
BP	GO:0001894	tissue homeostasis	9/125	272/18800	8.6224e-05	0.000438441	0.000199383	PTGS2/NOS3/ADRB2/VEGFA/BCL2/KDR/BAX/PRKCA/PTPN11	9
BP	GO:0010611	regulation of cardiac muscle hypertrophy	5/125	68/18800	8.94142e-05	0.00045344	0.000206204	PPARG/PRKCA/PPP3CA/G6PD/PPARA	5
BP	GO:0042987	amyloid precursor protein catabolic process	5/125	68/18800	8.94142e-05	0.00045344	0.000206204	RELA/TNF/CASP3/IFNG/BACE1	5
BP	GO:0001505	regulation of neurotransmitter levels	8/125	213/18800	9.00336e-05	0.000455969	0.000207354	SLC6A2/ACHE/SLC6A4/SLC6A3/GSK3B/BCHE/CNR1/BACE1	8
BP	GO:0045777	positive regulation of blood pressure	4/125	36/18800	9.3045e-05	0.000470588	0.000214002	ADRB1/HSD11B2/CNR1/PDE4D	4
BP	GO:0050792	regulation of viral process	7/125	159/18800	9.38129e-05	0.000473837	0.000215479	BCL2/TNF/STAT1/CXCL8/CXCR4/SLPI/PPARA	7
BP	GO:0032370	positive regulation of lipid transport	5/125	69/18800	9.58904e-05	0.000483037	0.000219663	PLA2G4A/NR1H3/CYP19A1/NR1H2/FABP3	5
BP	GO:0033344	cholesterol efflux	5/125	69/18800	9.58904e-05	0.000483037	0.000219663	RXRA/PPARG/PON1/NR1H3/NR1H2	5
BP	GO:0048640	negative regulation of developmental growth	6/125	111/18800	9.80971e-05	0.000492837	0.00022412	ADRB2/CDKN1A/SLC6A4/ADRB1/G6PD/PPARA	6
BP	GO:0071347	cellular response to interleukin-1	6/125	111/18800	9.80971e-05	0.000492837	0.00022412	RELA/CXCL8/CD40/IKBKB/HAS2/MAPK3	6
BP	GO:0036151	phosphatidylcholine acyl-chain remodeling	3/125	14/18800	9.90047e-05	0.000495417	0.000225293	PLA2G4A/NR1H3/NR1H2	3
BP	GO:0048302	regulation of isotype switching to IgG isotypes	3/125	14/18800	9.90047e-05	0.000495417	0.000225293	IL2/IL4/CD40	3
BP	GO:0050966	detection of mechanical stimulus involved in sensory perception of pain	3/125	14/18800	9.90047e-05	0.000495417	0.000225293	TNF/CXCR4/BACE1	3
BP	GO:0051250	negative regulation of lymphocyte activation	7/125	161/18800	0.000101449	0.000506975	0.000230549	CASP3/IL2/IL4/CD80/CD86/CD274/PTPN2	7
BP	GO:0032890	regulation of organic acid transport	5/125	70/18800	0.000102721	0.000511977	0.000232824	TNF/AKT1/PLA2G4A/FABP3/PPARA	5
BP	GO:0071260	cellular response to mechanical stimulus	5/125	70/18800	0.000102721	0.000511977	0.000232824	PTGS2/MAPK8/CD40/CASP8/MAPK3	5
BP	GO:0002698	negative regulation of immune effector process	6/125	112/18800	0.000103092	0.000513146	0.000233356	TNF/TGFB1/IL2/IL4/HMOX1/AHR	6
BP	GO:0046326	positive regulation of glucose import	4/125	37/18800	0.000103789	0.000515258	0.000234316	AKT1/INSR/MAPK14/PTPN11	4
BP	GO:1903580	positive regulation of ATP metabolic process	4/125	37/18800	0.000103789	0.000515258	0.000234316	IFNG/IL4/INSR/PPARA	4
BP	GO:0072521	purine-containing compound metabolic process	11/125	416/18800	0.000105657	0.000523843	0.00023822	NOS3/STAT3/TGFB1/IFNG/IL4/NOS2/XDH/INSR/HMGCR/PDE4D/PPARA	11
BP	GO:0044242	cellular lipid catabolic process	8/125	219/18800	0.000109182	0.000540609	0.000245845	PPARD/AKT1/CYP1B1/PLA2G4A/FABP1/AKR1B10/CNR1/PPARA	8
BP	GO:0014743	regulation of muscle hypertrophy	5/125	71/18800	0.000109919	0.000543547	0.00024718	PPARG/PRKCA/PPP3CA/G6PD/PPARA	5
BP	GO:0070374	positive regulation of ERK1 and ERK2 cascade	8/125	220/18800	0.000112679	0.000556464	0.000253055	TNF/JUN/TGFB1/KDR/PRKCA/ICAM1/MAPK3/PTPN11	8
BP	GO:0072503	cellular divalent inorganic cation homeostasis	12/125	494/18800	0.000113565	0.000560104	0.00025471	BCL2/IL2/CXCR4/CD40/F2/ESR1/PRKACA/BAX/VDR/CNR1/PDE4D/PLA2G1B	12
BP	GO:0045191	regulation of isotype switching	4/125	38/18800	0.000115406	0.00056696	0.000257828	TGFB1/IL2/IL4/CD40	4
BP	GO:0045622	regulation of T-helper cell differentiation	4/125	38/18800	0.000115406	0.00056696	0.000257828	IL2/IL4/CD80/CD86	4
BP	GO:0060416	response to growth hormone	4/125	38/18800	0.000115406	0.00056696	0.000257828	F7/STAT3/AKT1/PTPN1	4
BP	GO:0030518	intracellular steroid hormone receptor signaling pathway	6/125	115/18800	0.000119299	0.000585326	0.00026618	PGR/NR3C1/ESR1/AR/NR3C2/ESR2	6
BP	GO:0001655	urogenital system development	10/125	352/18800	0.000122889	0.000601119	0.000273362	VEGFA/BCL2/STAT1/ESR1/AR/BAX/CASP9/HAS2/MMP9/CYP19A1	10
BP	GO:1904062	regulation of cation transmembrane transport	10/125	352/18800	0.000122889	0.000601119	0.000273362	SCN5A/KCNH2/ADRB2/IFNG/F2/PRKACA/BAX/MMP9/G6PD/PDE4D	10
BP	GO:0046321	positive regulation of fatty acid oxidation	3/125	15/18800	0.000123155	0.000601119	0.000273362	PPARD/FABP1/PPARA	3
BP	GO:0048291	isotype switching to IgG isotypes	3/125	15/18800	0.000123155	0.000601119	0.000273362	IL2/IL4/CD40	3
BP	GO:0016239	positive regulation of macroautophagy	5/125	73/18800	0.000125472	0.000611637	0.000278145	ADRB2/IL4/KDR/HMOX1/MAPK3	5
BP	GO:0002700	regulation of production of molecular mediator of immune response	7/125	167/18800	0.000127446	0.000619646	0.000281787	TNF/TGFB1/IL2/IL4/CD86/CD40/HMOX1	7
BP	GO:0051048	negative regulation of secretion	7/125	167/18800	0.000127446	0.000619646	0.000281787	TNF/HMOX1/PPP3CA/NR1H3/HMGCR/PTPN11/CNR1	7
BP	GO:0046777	protein autophosphorylation	8/125	224/18800	0.000127608	0.000619646	0.000281787	VEGFA/JUN/KDR/PRKACA/AKT1/INSR/GSK3B/MAPK3	8
BP	GO:0032570	response to progesterone	4/125	39/18800	0.000127936	0.000619646	0.000281787	FOS/TGFB1/CYP1B1/NR1H3	4
BP	GO:0042307	positive regulation of protein import into nucleus	4/125	39/18800	0.000127936	0.000619646	0.000281787	PTGS2/TGFB1/IFNG/MAPK14	4
BP	GO:0002708	positive regulation of lymphocyte mediated immunity	6/125	117/18800	0.000131183	0.000634555	0.000288567	TNF/TGFB1/IL2/IL4/CD40/C3	6
BP	GO:0000271	polysaccharide biosynthetic process	5/125	74/18800	0.000133854	0.000646647	0.000294066	TGFB1/AKT1/HAS2/INSR/GSK3B	5
BP	GO:0051480	regulation of cytosolic calcium ion concentration	10/125	356/18800	0.000134757	0.000650176	0.000295671	BCL2/IL2/CXCR4/F2/ESR1/PRKACA/BAX/CNR1/PDE4D/PLA2G1B	10
BP	GO:0031349	positive regulation of defense response	9/125	289/18800	0.000136488	0.000657686	0.000299086	PTGS2/TNF/IL2/IFNG/C3/IKBKB/FABP4/MAPK3/CNR1	9
BP	GO:0008286	insulin receptor signaling pathway	6/125	118/18800	0.000137467	0.000660716	0.000300464	AKT1/INSR/GSK3B/PTPN1/PTPN2/PTPN11	6
BP	GO:0030278	regulation of ossification	6/125	118/18800	0.000137467	0.000660716	0.000300464	ADRB2/BCL2/TGFB1/MAPK14/MAPK3/PTPN11	6
BP	GO:0070227	lymphocyte apoptotic process	5/125	75/18800	0.000142658	0.000684795	0.000311414	TP53/IL2/CD274/BAX/AKT1	5
BP	GO:0042063	gliogenesis	9/125	291/18800	0.000143752	0.000689168	0.000313402	STAT3/TNF/TGFB1/IFNG/CXCR4/F2/AKT1/MAPK3/PTPN11	9
BP	GO:0072594	establishment of protein localization to organelle	11/125	431/18800	0.000144144	0.000690173	0.00031386	PTGS2/STAT3/CDKN1A/TP53/MAPK8/TGFB1/IFNG/BAX/AKT1/PPP3CA/MAPK14	11
BP	GO:0010224	response to UV-B	3/125	16/18800	0.000150841	0.000720407	0.000327608	RELA/BCL2/CDKN1A	3
BP	GO:0045651	positive regulation of macrophage differentiation	3/125	16/18800	0.000150841	0.000720407	0.000327608	TGFB1/CASP8/PRKCA	3
BP	GO:0006635	fatty acid beta-oxidation	5/125	76/18800	0.000151898	0.000724542	0.000329489	PPARD/AKT1/FABP1/CNR1/PPARA	5
BP	GO:0150077	regulation of neuroinflammatory response	4/125	41/18800	0.000155911	0.000742743	0.000337766	PTGS2/TNF/IL4/MMP9	4
BP	GO:0090559	regulation of membrane permeability	5/125	77/18800	0.00016159	0.000768824	0.000349626	BCL2/TP53/MAPK8/BAX/GSK3B	5
BP	GO:0021700	developmental maturation	9/125	296/18800	0.000163338	0.000776166	0.000352965	PGR/PDE3A/VEGFA/BCL2/C3/PPARG/KDR/PRKACA/G6PD	9
BP	GO:0010950	positive regulation of endopeptidase activity	7/125	174/18800	0.00016436	0.000779057	0.00035428	STAT3/TNF/PPARG/BAX/CASP9/CASP8/XDH	7
BP	GO:0042129	regulation of T cell proliferation	7/125	174/18800	0.00016436	0.000779057	0.00035428	CASP3/IL2/IL4/CD80/CD86/CD274/VCAM1	7
BP	GO:0007613	memory	6/125	122/18800	0.000165029	0.000781246	0.000355275	PTGS2/SLC6A4/SLC2A4/INSR/CREB1/CNR1	6
BP	GO:0002706	regulation of lymphocyte mediated immunity	7/125	175/18800	0.000170275	0.000805073	0.000366111	TNF/TGFB1/IL2/IL4/CD40/C3/AHR	7
BP	GO:0010907	positive regulation of glucose metabolic process	4/125	42/18800	0.000171441	0.000806543	0.000366779	AKT1/INSR/PTPN2/PPARA	4
BP	GO:0032735	positive regulation of interleukin-12 production	4/125	42/18800	0.000171441	0.000806543	0.000366779	RELA/IFNG/CD40/MAPK14	4
BP	GO:1900371	regulation of purine nucleotide biosynthetic process	4/125	42/18800	0.000171441	0.000806543	0.000366779	NOS3/IL4/NOS2/PPARA	4
BP	GO:1904591	positive regulation of protein import	4/125	42/18800	0.000171441	0.000806543	0.000366779	PTGS2/TGFB1/IFNG/MAPK14	4
BP	GO:0010906	regulation of glucose metabolic process	6/125	123/18800	0.000172558	0.000810787	0.000368709	TP53/AKT1/INSR/GSK3B/PTPN2/PPARA	6
BP	GO:0002221	pattern recognition receptor signaling pathway	7/125	176/18800	0.000176362	0.000826601	0.000375901	RELA/TNF/XIAP/CD40/CD14/ESR1/NR1H3	7
BP	GO:2000241	regulation of reproductive process	7/125	176/18800	0.000176362	0.000826601	0.000375901	PDE3A/VEGFA/ESR1/AR/INSR/TIMP1/CNR1	7
BP	GO:0045862	positive regulation of proteolysis	10/125	369/18800	0.000180243	0.000843743	0.000383696	STAT3/TNF/IFNG/PPARG/BAX/CASP9/CASP8/AKT1/XDH/GSK3B	10
BP	GO:0043117	positive regulation of vascular permeability	3/125	17/18800	0.000182275	0.000846411	0.00038491	PDE3A/VEGFA/TGFB1	3
BP	GO:0048569	post-embryonic animal organ development	3/125	17/18800	0.000182275	0.000846411	0.00038491	VEGFA/KDR/BAX	3
BP	GO:0051770	positive regulation of nitric-oxide synthase biosynthetic process	3/125	17/18800	0.000182275	0.000846411	0.00038491	STAT1/IFNG/KDR	3
BP	GO:0070230	positive regulation of lymphocyte apoptotic process	3/125	17/18800	0.000182275	0.000846411	0.00038491	TP53/CD274/BAX	3
BP	GO:1901550	regulation of endothelial cell development	3/125	17/18800	0.000182275	0.000846411	0.00038491	VEGFA/TNF/IKBKB	3
BP	GO:1903140	regulation of establishment of endothelial barrier	3/125	17/18800	0.000182275	0.000846411	0.00038491	VEGFA/TNF/IKBKB	3
BP	GO:0014068	positive regulation of phosphatidylinositol 3-kinase signaling	5/125	79/18800	0.000182383	0.000846411	0.00038491	TNF/F2/KDR/PPARD/INSR	5
BP	GO:0090276	regulation of peptide hormone secretion	7/125	177/18800	0.000182623	0.000846485	0.000384943	TNF/IFNG/NOS2/PPARD/PPP3CA/PTPN11/CNR1	7
BP	GO:0030808	regulation of nucleotide biosynthetic process	4/125	43/18800	0.000188058	0.000869538	0.000395426	NOS3/IL4/NOS2/PPARA	4
BP	GO:0140353	lipid export from cell	4/125	43/18800	0.000188058	0.000869538	0.000395426	NOS2/PLA2G4A/CYP19A1/PTPN11	4
BP	GO:0043280	positive regulation of cysteine-type endopeptidase activity involved in apoptotic process	6/125	125/18800	0.000188432	0.000870199	0.000395727	TNF/PPARG/BAX/CASP9/CASP8/XDH	6
BP	GO:0046395	carboxylic acid catabolic process	8/125	238/18800	0.000193314	0.00089041	0.000404918	NOS3/NOS2/PPARD/PON1/AKT1/FABP1/CNR1/PPARA	8
BP	GO:0098657	import into cell	8/125	238/18800	0.000193314	0.00089041	0.000404918	SLC6A2/KCNH2/TNF/IFNG/SLC6A4/AKT1/SLC6A3/FABP3	8
BP	GO:0001570	vasculogenesis	5/125	80/18800	0.000193516	0.00089041	0.000404918	VEGFA/TGFB1/KDR/XDH/HAS2	5
BP	GO:0030073	insulin secretion	7/125	179/18800	0.000195686	0.000899299	0.00040896	TNF/IFNG/NOS2/PPARD/PPP3CA/PTPN11/CNR1	7
BP	GO:0002791	regulation of peptide secretion	7/125	180/18800	0.000202495	0.000929458	0.000422675	TNF/IFNG/NOS2/PPARD/PPP3CA/PTPN11/CNR1	7
BP	GO:0006509	membrane protein ectodomain proteolysis	4/125	44/18800	0.000205806	0.00094236	0.000428543	TNF/IFNG/TIMP1/BACE1	4
BP	GO:2001239	regulation of extrinsic apoptotic signaling pathway in absence of ligand	4/125	44/18800	0.000205806	0.00094236	0.000428543	BCL2/TNF/MCL1/AKT1	4
BP	GO:0050714	positive regulation of protein secretion	6/125	128/18800	0.000214381	0.000980435	0.000445857	TGFB1/PPARG/PPARD/ACHE/NR1H2/PLA2G1B	6
BP	GO:0016054	organic acid catabolic process	8/125	242/18800	0.000216502	0.000988939	0.000449725	NOS3/NOS2/PPARD/PON1/AKT1/FABP1/CNR1/PPARA	8
BP	GO:1905897	regulation of response to endoplasmic reticulum stress	5/125	82/18800	0.000217329	0.000990673	0.000450513	BAX/PTPN1/NR1H3/PTPN2/NR1H2	5
BP	GO:0030540	female genitalia development	3/125	18/18800	0.00021767	0.000990673	0.000450513	ESR1/BAX/CYP19A1	3
BP	GO:0030730	sequestering of triglyceride	3/125	18/18800	0.00021767	0.000990673	0.000450513	TNF/PPARG/PPARA	3
BP	GO:0001654	eye development	10/125	379/18800	0.000223481	0.00101545	0.000461782	STAT3/VEGFA/BCL2/JUN/KDR/ACHE/BAX/CYP1A1/CYP1B1/SLC6A3	10
BP	GO:0002861	regulation of inflammatory response to antigenic stimulus	4/125	45/18800	0.000224729	0.00101545	0.000461782	TNF/C3/MAPK14/CNR1	4
BP	GO:0006110	regulation of glycolytic process	4/125	45/18800	0.000224729	0.00101545	0.000461782	STAT3/IFNG/INSR/PPARA	4
BP	GO:0006984	ER-nucleus signaling pathway	4/125	45/18800	0.000224729	0.00101545	0.000461782	TP53/GSK3B/PTPN1/PTPN2	4
BP	GO:0008631	intrinsic apoptotic signaling pathway in response to oxidative stress	4/125	45/18800	0.000224729	0.00101545	0.000461782	BCL2/MCL1/AKT1/CYP1B1	4
BP	GO:0046427	positive regulation of receptor signaling pathway via JAK-STAT	4/125	45/18800	0.000224729	0.00101545	0.000461782	TNF/IL4/F2/CYP1B1	4
BP	GO:0014910	regulation of smooth muscle cell migration	5/125	83/18800	0.000230041	0.00103821	0.000472131	BCL2/PLAU/PPARD/CYP1B1/HAS2	5
BP	GO:0030168	platelet activation	6/125	130/18800	0.00023319	0.00105116	0.000478022	NOS3/CD40/F2/PRKCA/MAPK14/PLA2G4A	6
BP	GO:0001906	cell killing	7/125	185/18800	0.000239471	0.00107819	0.000490313	MAPK8/IFNG/IL4/C3/NOS2/F2/ICAM1	7
BP	GO:0050672	negative regulation of lymphocyte proliferation	5/125	84/18800	0.000243311	0.00109417	0.00049758	CASP3/IL2/CD80/CD86/CD274	5
BP	GO:0035794	positive regulation of mitochondrial membrane permeability	4/125	46/18800	0.000244874	0.00109858	0.000499586	TP53/MAPK8/BAX/GSK3B	4
BP	GO:0090199	regulation of release of cytochrome c from mitochondria	4/125	46/18800	0.000244874	0.00109858	0.000499586	TP53/BAX/AKT1/MMP9	4
BP	GO:0090287	regulation of cellular response to growth factor stimulus	9/125	314/18800	0.000253273	0.00113492	0.000516109	TP53/TGFB1/IL4/XIAP/PPARG/KDR/XDH/PTPN1/PPARA	9
BP	GO:0051896	regulation of protein kinase B signaling	7/125	187/18800	0.000255706	0.00114446	0.000520447	F10/F7/TNF/TGFB1/XDH/INSR/PPARA	7
BP	GO:0032945	negative regulation of mononuclear cell proliferation	5/125	85/18800	0.000257155	0.00114584	0.000521077	CASP3/IL2/CD80/CD86/CD274	5
BP	GO:0051546	keratinocyte migration	3/125	19/18800	0.00025723	0.00114584	0.000521077	PPARD/HAS2/MMP9	3
BP	GO:0060749	mammary gland alveolus development	3/125	19/18800	0.00025723	0.00114584	0.000521077	VEGFA/ESR1/AR	3
BP	GO:0061377	mammary gland lobule development	3/125	19/18800	0.00025723	0.00114584	0.000521077	VEGFA/ESR1/AR	3
BP	GO:0015833	peptide transport	8/125	249/18800	0.000262562	0.00116821	0.000531251	CA2/TNF/IFNG/NOS2/PPARD/PPP3CA/PTPN11/CNR1	8
BP	GO:0061041	regulation of wound healing	6/125	133/18800	0.000263815	0.00117076	0.000532409	NOS3/F7/PLAU/TNF/CXCR4/F2	6
BP	GO:0042692	muscle cell differentiation	10/125	387/18800	0.000264065	0.00117076	0.000532409	VEGFA/BCL2/CASP3/TGFB1/IL4/AKT1/PPP3CA/MAPK14/G6PD/PPARA	10
BP	GO:0045786	negative regulation of cell cycle	10/125	387/18800	0.000264065	0.00117076	0.000532409	PTGS2/BCL2/CDKN1A/TNF/CASP3/TP53/TGFB1/CDK2/MAPK14/PTPN11	10
BP	GO:0001774	microglial cell activation	4/125	47/18800	0.000266284	0.00117508	0.000534372	TNF/JUN/IFNG/IL4	4
BP	GO:0043618	regulation of transcription from RNA polymerase II promoter in response to stress	4/125	47/18800	0.000266284	0.00117508	0.000534372	VEGFA/JUN/TP53/HMOX1	4
BP	GO:0045601	regulation of endothelial cell differentiation	4/125	47/18800	0.000266284	0.00117508	0.000534372	VEGFA/TNF/IKBKB/XDH	4
BP	GO:2000378	negative regulation of reactive oxygen species metabolic process	4/125	47/18800	0.000266284	0.00117508	0.000534372	BCL2/TP53/G6PD/PPARA	4
BP	GO:0033627	cell adhesion mediated by integrin	5/125	86/18800	0.000271589	0.00119709	0.000544381	PLAU/DPP4/ICAM1/CYP1B1/PTPN11	5
BP	GO:0009791	post-embryonic development	5/125	87/18800	0.000286631	0.00126044	0.000573191	VEGFA/BCL2/KDR/BAX/CYP1A2	5
BP	GO:0045069	regulation of viral genome replication	5/125	87/18800	0.000286631	0.00126044	0.000573191	BCL2/TNF/CXCL8/SLPI/PPARA	5
BP	GO:0010543	regulation of platelet activation	4/125	48/18800	0.000289008	0.00126061	0.000573267	NOS3/F2/PRKCA/PLA2G4A	4
BP	GO:0033628	regulation of cell adhesion mediated by integrin	4/125	48/18800	0.000289008	0.00126061	0.000573267	PLAU/DPP4/CYP1B1/PTPN11	4
BP	GO:0046460	neutral lipid biosynthetic process	4/125	48/18800	0.000289008	0.00126061	0.000573267	C3/PLA2G4A/NR1H3/NR1H2	4
BP	GO:0046463	acylglycerol biosynthetic process	4/125	48/18800	0.000289008	0.00126061	0.000573267	C3/PLA2G4A/NR1H3/NR1H2	4
BP	GO:0048146	positive regulation of fibroblast proliferation	4/125	48/18800	0.000289008	0.00126061	0.000573267	CDKN1A/JUN/ESR1/PLA2G1B	4
BP	GO:1902003	regulation of amyloid-beta formation	4/125	48/18800	0.000289008	0.00126061	0.000573267	RELA/TNF/CASP3/IFNG	4
BP	GO:1902108	regulation of mitochondrial membrane permeability involved in apoptotic process	4/125	48/18800	0.000289008	0.00126061	0.000573267	TP53/MAPK8/BAX/GSK3B	4
BP	GO:0010952	positive regulation of peptidase activity	7/125	192/18800	0.000300196	0.0013079	0.000594772	STAT3/TNF/PPARG/BAX/CASP9/CASP8/XDH	7
BP	GO:0009110	vitamin biosynthetic process	3/125	20/18800	0.000301157	0.00131057	0.000595989	TNF/IFNG/CYP3A4	3
BP	GO:0019693	ribose phosphate metabolic process	10/125	394/18800	0.000304483	0.00132352	0.000601876	STAT3/TGFB1/IFNG/IL4/XDH/INSR/HMGCR/G6PD/PDE4D/PPARA	10
BP	GO:0042176	regulation of protein catabolic process	10/125	395/18800	0.000310659	0.00134881	0.000613377	RELA/TNF/IFNG/NOS2/CDK2/PRKACA/AKT1/GSK3B/TIMP1/HMGCR	10
BP	GO:0022602	ovulation cycle process	4/125	49/18800	0.000313089	0.00135468	0.000616049	PGR/NOS3/CASP3/ESR1	4
BP	GO:0042304	regulation of fatty acid biosynthetic process	4/125	49/18800	0.000313089	0.00135468	0.000616049	PTGS2/NR1H3/NR1H2/FABP5	4
BP	GO:0097300	programmed necrotic cell death	4/125	49/18800	0.000313089	0.00135468	0.000616049	TNF/TP53/BAX/CASP8	4
BP	GO:0001776	leukocyte homeostasis	5/125	89/18800	0.000318602	0.00137538	0.000625462	BCL2/CASP3/IL2/BAX/AKT1	5
BP	GO:0051591	response to cAMP	5/125	89/18800	0.000318602	0.00137538	0.000625462	FOS/STAT1/CYP1B1/AHR/SLC6A3	5
BP	GO:0034765	regulation of ion transmembrane transport	11/125	476/18800	0.000338459	0.00145329	0.000660892	SCN5A/KCNH2/ADRB2/TNF/IFNG/F2/PRKACA/BAX/MMP9/G6PD/PDE4D	11
BP	GO:0002269	leukocyte activation involved in inflammatory response	4/125	50/18800	0.000338576	0.00145329	0.000660892	TNF/JUN/IFNG/IL4	4
BP	GO:0043457	regulation of cellular respiration	4/125	50/18800	0.000338576	0.00145329	0.000660892	TNF/IFNG/IL4/NOS2	4
BP	GO:0070231	T cell apoptotic process	4/125	50/18800	0.000338576	0.00145329	0.000660892	TP53/CD274/BAX/AKT1	4
BP	GO:1902041	regulation of extrinsic apoptotic signaling pathway via death domain receptors	4/125	50/18800	0.000338576	0.00145329	0.000660892	NOS3/HMOX1/ICAM1/GSK3B	4
BP	GO:0008584	male gonad development	6/125	140/18800	0.000347613	0.00149039	0.000677762	BCL2/ESR1/AR/BAX/CYP1B1/INSR	6
BP	GO:0003085	negative regulation of systemic arterial blood pressure	3/125	21/18800	0.000349648	0.00149402	0.000679414	ADRB2/TNF/ADRB1	3
BP	GO:0007252	I-kappaB phosphorylation	3/125	21/18800	0.000349648	0.00149402	0.000679414	TNF/IKBKB/AKT1	3
BP	GO:0030220	platelet formation	3/125	21/18800	0.000349648	0.00149402	0.000679414	CASP3/CASP9/PTPN11	3
BP	GO:0014909	smooth muscle cell migration	5/125	91/18800	0.000353205	0.00150581	0.000684774	BCL2/PLAU/PPARD/CYP1B1/HAS2	5
BP	GO:0090398	cellular senescence	5/125	91/18800	0.000353205	0.00150581	0.000684774	CDKN1A/TP53/MAPK8/CDK2/MAPK14	5
BP	GO:0038061	NIK/NF-kappaB signaling	6/125	141/18800	0.000361112	0.00153605	0.000698526	RELA/TNF/CD86/CD14/NR3C2/AKT1	6
BP	GO:0046546	development of primary male sexual characteristics	6/125	141/18800	0.000361112	0.00153605	0.000698526	BCL2/ESR1/AR/BAX/CYP1B1/INSR	6
BP	GO:0032388	positive regulation of intracellular transport	7/125	198/18800	0.000361581	0.00153631	0.000698644	PTGS2/MAPK8/TGFB1/IFNG/PRKACA/MAPK14/GSK3B	7
BP	GO:0043124	negative regulation of I-kappaB kinase/NF-kappaB signaling	4/125	51/18800	0.000365514	0.00154433	0.00070229	STAT1/ESR1/CASP8/GSTP1	4
BP	GO:0051349	positive regulation of lyase activity	4/125	51/18800	0.000365514	0.00154433	0.00070229	NOS3/ADRB2/NOS2/ADRB1	4
BP	GO:0060688	regulation of morphogenesis of a branching structure	4/125	51/18800	0.000365514	0.00154433	0.00070229	VEGFA/TNF/ESR1/AR	4
BP	GO:0071622	regulation of granulocyte chemotaxis	4/125	51/18800	0.000365514	0.00154433	0.00070229	CXCL8/IL4/DPP4/MAPK3	4
BP	GO:1905710	positive regulation of membrane permeability	4/125	51/18800	0.000365514	0.00154433	0.00070229	TP53/MAPK8/BAX/GSK3B	4
BP	GO:0060537	muscle tissue development	10/125	405/18800	0.000378397	0.00159697	0.000726231	SCN5A/VEGFA/BCL2/FOS/TGFB1/PPP3CA/MAPK14/CREB1/G6PD/PPARA	10
BP	GO:0007179	transforming growth factor beta receptor signaling pathway	7/125	200/18800	0.000384141	0.0016194	0.000736431	STAT3/FOS/JUN/TP53/TGFB1/PPARG/PPARA	7
BP	GO:1903531	negative regulation of secretion by cell	6/125	143/18800	0.00038934	0.00163766	0.000744734	HMOX1/PPP3CA/NR1H3/HMGCR/PTPN11/CNR1	6
BP	GO:2001056	positive regulation of cysteine-type endopeptidase activity	6/125	143/18800	0.00038934	0.00163766	0.000744734	TNF/PPARG/BAX/CASP9/CASP8/XDH	6
BP	GO:0002204	somatic recombination of immunoglobulin genes involved in immune response	4/125	52/18800	0.000393951	0.00164787	0.000749376	TGFB1/IL2/IL4/CD40	4
BP	GO:0002208	somatic diversification of immunoglobulins involved in immune response	4/125	52/18800	0.000393951	0.00164787	0.000749376	TGFB1/IL2/IL4/CD40	4
BP	GO:0002686	negative regulation of leukocyte migration	4/125	52/18800	0.000393951	0.00164787	0.000749376	DPP4/AKT1/HMOX1/CYP19A1	4
BP	GO:0006636	unsaturated fatty acid biosynthetic process	4/125	52/18800	0.000393951	0.00164787	0.000749376	PTGS1/PTGS2/PLA2G4A/FABP5	4
BP	GO:0045190	isotype switching	4/125	52/18800	0.000393951	0.00164787	0.000749376	TGFB1/IL2/IL4/CD40	4
BP	GO:0010866	regulation of triglyceride biosynthetic process	3/125	22/18800	0.000402895	0.00167599	0.000762164	C3/NR1H3/NR1H2	3
BP	GO:0035357	peroxisome proliferator activated receptor signaling pathway	3/125	22/18800	0.000402895	0.00167599	0.000762164	RXRA/PPARG/FABP5	3
BP	GO:0035584	calcium-mediated signaling using intracellular calcium source	3/125	22/18800	0.000402895	0.00167599	0.000762164	KDR/PRKACA/VCAM1	3
BP	GO:0036344	platelet morphogenesis	3/125	22/18800	0.000402895	0.00167599	0.000762164	CASP3/CASP9/PTPN11	3
BP	GO:2000810	regulation of bicellular tight junction assembly	3/125	22/18800	0.000402895	0.00167599	0.000762164	TNF/PRKACA/IKBKB	3
BP	GO:0014065	phosphatidylinositol 3-kinase signaling	6/125	144/18800	0.000404087	0.0016791	0.000763576	TNF/F2/KDR/PPARD/AKT1/INSR	6
BP	GO:0045165	cell fate commitment	8/125	266/18800	0.000408534	0.00169392	0.00077032	STAT3/BCL2/CASP3/TP53/MCL1/AR/PPARG/KDR	8
BP	GO:0009117	nucleotide metabolic process	11/125	487/18800	0.000410347	0.00169392	0.00077032	NOS3/STAT3/TGFB1/IFNG/IL4/NOS2/XDH/INSR/HMGCR/PDE4D/PPARA	11
BP	GO:0010638	positive regulation of organelle organization	11/125	487/18800	0.000410347	0.00169392	0.00077032	ADRB2/TNF/TP53/MAPK8/KDR/CDK2/BAX/INSR/GSK3B/MMP9/MAPK3	11
BP	GO:0002042	cell migration involved in sprouting angiogenesis	5/125	94/18800	0.000410349	0.00169392	0.00077032	PTGS2/VEGFA/KDR/AKT1/HMOX1	5
BP	GO:0002690	positive regulation of leukocyte chemotaxis	5/125	94/18800	0.000410349	0.00169392	0.00077032	F7/VEGFA/CXCL8/IL4/MAPK3	5
BP	GO:0045582	positive regulation of T cell differentiation	5/125	94/18800	0.000410349	0.00169392	0.00077032	IL2/IFNG/IL4/CD80/CD86	5
BP	GO:0003300	cardiac muscle hypertrophy	5/125	96/18800	0.000452146	0.00186239	0.00084693	PPARG/PRKCA/PPP3CA/G6PD/PPARA	5
BP	GO:0051153	regulation of striated muscle cell differentiation	5/125	96/18800	0.000452146	0.00186239	0.00084693	BCL2/TGFB1/MAPK14/G6PD/PPARA	5
BP	GO:0045661	regulation of myoblast differentiation	4/125	54/18800	0.000455512	0.00187217	0.000851376	TNF/TGFB1/PPARD/MAPK14	4
BP	GO:0061900	glial cell activation	4/125	54/18800	0.000455512	0.00187217	0.000851376	TNF/JUN/IFNG/IL4	4
BP	GO:0030728	ovulation	3/125	23/18800	0.000461086	0.0018889	0.000858987	PGR/PTGS2/NOS3	3
BP	GO:0045723	positive regulation of fatty acid biosynthetic process	3/125	23/18800	0.000461086	0.0018889	0.000858987	PTGS2/NR1H3/NR1H2	3
BP	GO:0046697	decidualization	3/125	23/18800	0.000461086	0.0018889	0.000858987	PTGS2/PPARD/VDR	3
BP	GO:1904064	positive regulation of cation transmembrane transport	6/125	148/18800	0.00046749	0.00191306	0.000869972	KCNH2/ADRB2/IFNG/F2/BAX/G6PD	6
BP	GO:0006753	nucleoside phosphate metabolic process	11/125	495/18800	0.000470346	0.00192266	0.000874339	NOS3/STAT3/TGFB1/IFNG/IL4/NOS2/XDH/INSR/HMGCR/PDE4D/PPARA	11
BP	GO:0032755	positive regulation of interleukin-6 production	5/125	97/18800	0.00047421	0.00193217	0.000878665	STAT3/TNF/IFNG/NOS2/PTPN11	5
BP	GO:0043279	response to alkaloid	5/125	97/18800	0.00047421	0.00193217	0.000878665	CASP3/CXCR4/SLC6A3/BCHE/CNR1	5
BP	GO:0044264	cellular polysaccharide metabolic process	5/125	97/18800	0.00047421	0.00193217	0.000878665	PYGM/AKT1/HAS2/INSR/GSK3B	5
BP	GO:0046034	ATP metabolic process	8/125	273/18800	0.000485225	0.00197492	0.000898106	STAT3/TNF/TP53/TGFB1/IFNG/IL4/INSR/PPARA	8
BP	GO:0010518	positive regulation of phospholipase activity	4/125	55/18800	0.000488731	0.00198491	0.000902648	CD86/ESR1/SELE/PLA2G1B	4
BP	GO:1902991	regulation of amyloid precursor protein catabolic process	4/125	55/18800	0.000488731	0.00198491	0.000902648	RELA/TNF/CASP3/IFNG	4
BP	GO:0036473	cell death in response to oxidative stress	5/125	98/18800	0.000497075	0.00201663	0.00091707	BCL2/TNF/MCL1/AKT1/CYP1B1	5
BP	GO:1901215	negative regulation of neuron death	7/125	209/18800	0.000500029	0.00202643	0.000921531	BCL2/JUN/BAX/AKT1/HMOX1/GSK3B/PPARA	7
BP	GO:0045580	regulation of T cell differentiation	6/125	151/18800	0.000519935	0.00210484	0.000957187	IL2/IFNG/IL4/CD80/CD86/PTPN2	6
BP	GO:0014897	striated muscle hypertrophy	5/125	99/18800	0.00052076	0.00210487	0.000957201	PPARG/PRKCA/PPP3CA/G6PD/PPARA	5
BP	GO:0010332	response to gamma radiation	4/125	56/18800	0.00052364	0.00210487	0.000957201	BCL2/CDKN1A/TP53/BAX	4
BP	GO:0010676	positive regulation of cellular carbohydrate metabolic process	4/125	56/18800	0.00052364	0.00210487	0.000957201	AKT1/INSR/PTPN2/PPARA	4
BP	GO:0060337	type I interferon signaling pathway	4/125	56/18800	0.00052364	0.00210487	0.000957201	STAT1/PTPN1/PTPN2/PTPN11	4
BP	GO:0061756	leukocyte adhesion to vascular endothelial cell	4/125	56/18800	0.00052364	0.00210487	0.000957201	RELA/TNF/SELE/VCAM1	4
BP	GO:0051043	regulation of membrane protein ectodomain proteolysis	3/125	24/18800	0.000524405	0.00210487	0.000957201	TNF/IFNG/TIMP1	3
BP	GO:1904996	positive regulation of leukocyte adhesion to vascular endothelial cell	3/125	24/18800	0.000524405	0.00210487	0.000957201	RELA/TNF/SELE	3
BP	GO:2000637	positive regulation of miRNA-mediated gene silencing	3/125	24/18800	0.000524405	0.00210487	0.000957201	STAT3/TP53/TGFB1	3
BP	GO:0016052	carbohydrate catabolic process	6/125	152/18800	0.000538397	0.00215645	0.000980654	STAT3/TP53/IFNG/PYGM/INSR/PPARA	6
BP	GO:0050871	positive regulation of B cell activation	6/125	152/18800	0.000538397	0.00215645	0.000980654	BCL2/CDKN1A/TGFB1/IL2/IL4/CD40	6
BP	GO:0031341	regulation of cell killing	5/125	100/18800	0.000545283	0.0021794	0.000991093	MAPK8/IFNG/IL4/NOS2/ICAM1	5
BP	GO:0098869	cellular oxidant detoxification	5/125	100/18800	0.000545283	0.0021794	0.000991093	PTGS1/PTGS2/NOS3/GSTP1/FABP1	5
BP	GO:0035051	cardiocyte differentiation	6/125	153/18800	0.000557366	0.00222298	0.00101091	VEGFA/TGFB1/VCAM1/G6PD/MAPK3/PPARA	6
BP	GO:0044409	entry into host	6/125	153/18800	0.000557366	0.00222298	0.00101091	CXCL8/CD80/CD86/CXCR4/ICAM1/INSR	6
BP	GO:0042306	regulation of protein import into nucleus	4/125	57/18800	0.000560287	0.00222757	0.001013	PTGS2/TGFB1/IFNG/MAPK14	4
BP	GO:0043388	positive regulation of DNA binding	4/125	57/18800	0.000560287	0.00222757	0.001013	TGFB1/IFNG/PPARG/MMP9	4
BP	GO:0070228	regulation of lymphocyte apoptotic process	4/125	57/18800	0.000560287	0.00222757	0.001013	TP53/IL2/CD274/BAX	4
BP	GO:0014896	muscle hypertrophy	5/125	101/18800	0.000570665	0.00226168	0.00102851	PPARG/PRKCA/PPP3CA/G6PD/PPARA	5
BP	GO:0032963	collagen metabolic process	5/125	101/18800	0.000570665	0.00226168	0.00102851	TGFB1/F2/PPARD/MMP1/MMP9	5
BP	GO:0046620	regulation of organ growth	5/125	101/18800	0.000570665	0.00226168	0.00102851	SLC6A4/AKT1/MAPK14/G6PD/PPARA	5
BP	GO:0032104	regulation of response to extracellular stimulus	3/125	25/18800	0.000593032	0.00233317	0.00106102	RXRA/VDR/PPARA	3
BP	GO:0032107	regulation of response to nutrient levels	3/125	25/18800	0.000593032	0.00233317	0.00106102	RXRA/VDR/PPARA	3
BP	GO:0035821	modulation of process of another organism	3/125	25/18800	0.000593032	0.00233317	0.00106102	IFNG/NOS2/SLPI	3
BP	GO:0045662	negative regulation of myoblast differentiation	3/125	25/18800	0.000593032	0.00233317	0.00106102	TNF/TGFB1/PPARD	3
BP	GO:0060148	positive regulation of post-transcriptional gene silencing	3/125	25/18800	0.000593032	0.00233317	0.00106102	STAT3/TP53/TGFB1	3
BP	GO:0062149	detection of stimulus involved in sensory perception of pain	3/125	25/18800	0.000593032	0.00233317	0.00106102	TNF/CXCR4/BACE1	3
BP	GO:1900370	positive regulation of post-transcriptional gene silencing by RNA	3/125	25/18800	0.000593032	0.00233317	0.00106102	STAT3/TP53/TGFB1	3
BP	GO:0009062	fatty acid catabolic process	5/125	102/18800	0.000596924	0.00233848	0.00106343	PPARD/AKT1/FABP1/CNR1/PPARA	5
BP	GO:0062014	negative regulation of small molecule metabolic process	5/125	102/18800	0.000596924	0.00233848	0.00106343	STAT3/TP53/AKT1/CNR1/PPARA	5
BP	GO:0006611	protein export from nucleus	4/125	58/18800	0.00059872	0.00233848	0.00106343	TGFB1/PRKACA/GSK3B/PTPN11	4
BP	GO:0006695	cholesterol biosynthetic process	4/125	58/18800	0.00059872	0.00233848	0.00106343	NPC1L1/HMGCR/DHCR7/G6PD	4
BP	GO:0048010	vascular endothelial growth factor receptor signaling pathway	4/125	58/18800	0.00059872	0.00233848	0.00106343	VEGFA/KDR/MAPK14/PTPN1	4
BP	GO:0071357	cellular response to type I interferon	4/125	58/18800	0.00059872	0.00233848	0.00106343	STAT1/PTPN1/PTPN2/PTPN11	4
BP	GO:1902653	secondary alcohol biosynthetic process	4/125	58/18800	0.00059872	0.00233848	0.00106343	NPC1L1/HMGCR/DHCR7/G6PD	4
BP	GO:0008544	epidermis development	9/125	355/18800	0.000617346	0.00240874	0.00109538	RELA/BCL2/TNF/CASP3/PPARD/INSR/VDR/FABP5/PPARA	9
BP	GO:1903076	regulation of protein localization to plasma membrane	5/125	103/18800	0.000624079	0.00243249	0.00110619	TNF/TGFB1/IFNG/AR/AKT1	5
BP	GO:0010574	regulation of vascular endothelial growth factor production	4/125	59/18800	0.000638987	0.00248546	0.00113028	PTGS2/TGFB1/C3/CYP1B1	4
BP	GO:0051353	positive regulation of oxidoreductase activity	4/125	59/18800	0.000638987	0.00248546	0.00113028	TNF/IFNG/AKT1/VDR	4
BP	GO:0002444	myeloid leukocyte mediated immunity	5/125	104/18800	0.00065215	0.00252884	0.00115	IL4/C3/F2/HMOX1/PLA2G1B	5
BP	GO:0014812	muscle cell migration	5/125	104/18800	0.00065215	0.00252884	0.00115	BCL2/PLAU/PPARD/CYP1B1/HAS2	5
BP	GO:0022600	digestive system process	5/125	104/18800	0.00065215	0.00252884	0.00115	NPC1L1/NR1H3/VDR/NR1H2/FABP1	5
BP	GO:0044403	biological process involved in symbiotic interaction	8/125	286/18800	0.000658539	0.00255099	0.00116008	JUN/CXCL8/CD80/CD86/CXCR4/F2/ICAM1/INSR	8
BP	GO:0032515	negative regulation of phosphoprotein phosphatase activity	3/125	26/18800	0.000667141	0.00257112	0.00116923	TNF/IKBKB/GSK3B	3
BP	GO:0045745	positive regulation of G protein-coupled receptor signaling pathway	3/125	26/18800	0.000667141	0.00257112	0.00116923	C3/F2/PRKCA	3
BP	GO:0045822	negative regulation of heart contraction	3/125	26/18800	0.000667141	0.00257112	0.00116923	TNF/IL2/PDE4D	3
BP	GO:0050995	negative regulation of lipid catabolic process	3/125	26/18800	0.000667141	0.00257112	0.00116923	TNF/AKT1/CNR1	3
BP	GO:0090200	positive regulation of release of cytochrome c from mitochondria	3/125	26/18800	0.000667141	0.00257112	0.00116923	TP53/BAX/MMP9	3
BP	GO:0042886	amide transport	8/125	287/18800	0.000673707	0.00259377	0.00117953	CA2/TNF/IFNG/NOS2/PPARD/PPP3CA/PTPN11/CNR1	8
BP	GO:0030072	peptide hormone secretion	7/125	220/18800	0.00067783	0.00260699	0.00118554	TNF/IFNG/NOS2/PPARD/PPP3CA/PTPN11/CNR1	7
BP	GO:0016447	somatic recombination of immunoglobulin gene segments	4/125	60/18800	0.000681138	0.00261172	0.00118769	TGFB1/IL2/IL4/CD40	4
BP	GO:0043407	negative regulation of MAP kinase activity	4/125	60/18800	0.000681138	0.00261172	0.00118769	PPARG/GSTP1/PTPN1/HMGCR	4
BP	GO:0090311	regulation of protein deacetylation	4/125	60/18800	0.000681138	0.00261172	0.00118769	VEGFA/TP53/MAPK8/IFNG	4
BP	GO:0009267	cellular response to starvation	6/125	160/18800	0.000705131	0.00269823	0.00122703	BCL2/CDKN1A/TP53/MAPK8/MAPK3/PPARA	6
BP	GO:2000045	regulation of G1/S transition of mitotic cell cycle	6/125	160/18800	0.000705131	0.00269823	0.00122703	BCL2/CDKN1A/TP53/CDK2/AKT1/CYP1A1	6
BP	GO:0051341	regulation of oxidoreductase activity	5/125	106/18800	0.000711118	0.00271839	0.0012362	TNF/IFNG/AKT1/VDR/CNR1	5
BP	GO:0001818	negative regulation of cytokine production	9/125	363/18800	0.000723429	0.00276265	0.00125633	TNF/TGFB1/IFNG/IL4/CD274/F2/HMOX1/GSTP1/PPARA	9
BP	GO:1904589	regulation of protein import	4/125	61/18800	0.000725221	0.0027639	0.0012569	PTGS2/TGFB1/IFNG/MAPK14	4
BP	GO:2001244	positive regulation of intrinsic apoptotic signaling pathway	4/125	61/18800	0.000725221	0.0027639	0.0012569	TP53/MCL1/BAX/PTPN2	4
BP	GO:0045621	positive regulation of lymphocyte differentiation	5/125	107/18800	0.000742055	0.00281807	0.00128153	IL2/IFNG/IL4/CD80/CD86	5
BP	GO:1903557	positive regulation of tumor necrosis factor superfamily cytokine production	5/125	107/18800	0.000742055	0.00281807	0.00128153	STAT3/IFNG/CD86/CD14/PTPN11	5
BP	GO:0002092	positive regulation of receptor internalization	3/125	27/18800	0.000746905	0.00281807	0.00128153	VEGFA/SELE/INSR	3
BP	GO:0002227	innate immune response in mucosa	3/125	27/18800	0.000746905	0.00281807	0.00128153	IL4/NOS2/PLA2G1B	3
BP	GO:0002719	negative regulation of cytokine production involved in immune response	3/125	27/18800	0.000746905	0.00281807	0.00128153	TNF/TGFB1/HMOX1	3
BP	GO:0007263	nitric oxide mediated signal transduction	3/125	27/18800	0.000746905	0.00281807	0.00128153	NOS3/VEGFA/NOS2	3
BP	GO:0009651	response to salt stress	3/125	27/18800	0.000746905	0.00281807	0.00128153	TNF/TP53/BAX	3
BP	GO:0071880	adenylate cyclase-activating adrenergic receptor signaling pathway	3/125	27/18800	0.000746905	0.00281807	0.00128153	ADRB2/ADRB1/PDE4D	3
BP	GO:1903523	negative regulation of blood circulation	3/125	27/18800	0.000746905	0.00281807	0.00128153	TNF/IL2/PDE4D	3
BP	GO:2000108	positive regulation of leukocyte apoptotic process	3/125	27/18800	0.000746905	0.00281807	0.00128153	TP53/CD274/BAX	3
BP	GO:0009150	purine ribonucleotide metabolic process	9/125	366/18800	0.000766861	0.00289048	0.00131446	STAT3/TGFB1/IFNG/IL4/XDH/INSR/HMGCR/PDE4D/PPARA	9
BP	GO:0032731	positive regulation of interleukin-1 beta production	4/125	62/18800	0.000771285	0.00290425	0.00132072	STAT3/TNF/IFNG/CASP8	4
BP	GO:0000082	G1/S transition of mitotic cell cycle	7/125	225/18800	0.000773662	0.00290572	0.00132139	BCL2/CDKN1A/TP53/CDK2/AKT1/CYP1A1/PPP3CA	7
BP	GO:0002790	peptide secretion	7/125	225/18800	0.000773662	0.00290572	0.00132139	TNF/IFNG/NOS2/PPARD/PPP3CA/PTPN11/CNR1	7
BP	GO:0007173	epidermal growth factor receptor signaling pathway	5/125	108/18800	0.000773987	0.00290572	0.00132139	TGFB1/AKT1/MMP9/PTPN2/PTPN11	5
BP	GO:0030307	positive regulation of cell growth	6/125	163/18800	0.000777031	0.00291136	0.00132395	VEGFA/BCL2/IL2/CXCR4/F2/AKT1	6
BP	GO:0034767	positive regulation of ion transmembrane transport	6/125	163/18800	0.000777031	0.00291136	0.00132395	KCNH2/ADRB2/IFNG/F2/BAX/G6PD	6
BP	GO:0046661	male sex differentiation	6/125	164/18800	0.000802215	0.00300274	0.00136551	BCL2/ESR1/AR/BAX/CYP1B1/INSR	6
BP	GO:0006766	vitamin metabolic process	5/125	109/18800	0.000806934	0.00301442	0.00137082	TNF/IFNG/PPARD/CYP3A4/CYP1A1	5
BP	GO:0032526	response to retinoic acid	5/125	109/18800	0.000806934	0.00301442	0.00137082	RXRA/TNF/SLC6A4/GSK3B/CREB1	5
BP	GO:0032615	interleukin-12 production	4/125	63/18800	0.000819378	0.00305485	0.00138921	RELA/IFNG/CD40/MAPK14	4
BP	GO:0032655	regulation of interleukin-12 production	4/125	63/18800	0.000819378	0.00305485	0.00138921	RELA/IFNG/CD40/MAPK14	4
BP	GO:0002360	T cell lineage commitment	3/125	28/18800	0.000832489	0.00309152	0.00140588	STAT3/BCL2/TP53	3
BP	GO:0010804	negative regulation of tumor necrosis factor-mediated signaling pathway	3/125	28/18800	0.000832489	0.00309152	0.00140588	XIAP/GSTP1/PTPN2	3
BP	GO:0072539	T-helper 17 cell differentiation	3/125	28/18800	0.000832489	0.00309152	0.00140588	STAT3/IL2/IL4	3
BP	GO:0090312	positive regulation of protein deacetylation	3/125	28/18800	0.000832489	0.00309152	0.00140588	VEGFA/TP53/IFNG	3
BP	GO:0032611	interleukin-1 beta production	5/125	110/18800	0.000840917	0.00310963	0.00141412	STAT3/TNF/IFNG/CASP8/GSTP1	5
BP	GO:0032651	regulation of interleukin-1 beta production	5/125	110/18800	0.000840917	0.00310963	0.00141412	STAT3/TNF/IFNG/CASP8/GSTP1	5
BP	GO:0048259	regulation of receptor-mediated endocytosis	5/125	110/18800	0.000840917	0.00310963	0.00141412	VEGFA/IL4/C3/SELE/INSR	5
BP	GO:1901222	regulation of NIK/NF-kappaB signaling	5/125	110/18800	0.000840917	0.00310963	0.00141412	RELA/TNF/CD86/CD14/NR3C2	5
BP	GO:0010720	positive regulation of cell development	8/125	297/18800	0.000841488	0.00310963	0.00141412	PDE3A/VEGFA/BCL2/TNF/TGFB1/IFNG/CXCR4/HAS2	8
BP	GO:1903034	regulation of response to wounding	6/125	166/18800	0.000854473	0.00315453	0.00143454	NOS3/F7/PLAU/TNF/CXCR4/F2	6
BP	GO:0097529	myeloid leukocyte migration	7/125	229/18800	0.000857796	0.0031637	0.00143871	VEGFA/CXCL8/IL4/DPP4/CYP19A1/MAPK3/PLA2G1B	7
BP	GO:0034340	response to type I interferon	4/125	64/18800	0.00086955	0.00320079	0.00145557	STAT1/PTPN1/PTPN2/PTPN11	4
BP	GO:0050918	positive chemotaxis	4/125	64/18800	0.00086955	0.00320079	0.00145557	F7/VEGFA/CXCL8/KDR	4
BP	GO:0014066	regulation of phosphatidylinositol 3-kinase signaling	5/125	111/18800	0.000875956	0.00322123	0.00146487	TNF/F2/KDR/PPARD/INSR	5
BP	GO:0016126	sterol biosynthetic process	4/125	65/18800	0.000921849	0.00338011	0.00153712	NPC1L1/HMGCR/DHCR7/G6PD	4
BP	GO:1905330	regulation of morphogenesis of an epithelium	4/125	65/18800	0.000921849	0.00338011	0.00153712	VEGFA/TNF/ESR1/AR	4
BP	GO:2000272	negative regulation of signaling receptor activity	4/125	65/18800	0.000921849	0.00338011	0.00153712	TNF/PPARG/ESR2/PPARA	4
BP	GO:0002021	response to dietary excess	3/125	29/18800	0.000924059	0.00338164	0.00153782	ADRB2/ADRB1/MAPK14	3
BP	GO:0031571	mitotic G1 DNA damage checkpoint signaling	3/125	29/18800	0.000924059	0.00338164	0.00153782	CDKN1A/TP53/CDK2	3
BP	GO:0002832	negative regulation of response to biotic stimulus	5/125	113/18800	0.000949283	0.00346723	0.00157674	PPARG/AHR/NR1H3/PTPN2/NR1H2	5
BP	GO:0031623	receptor internalization	5/125	113/18800	0.000949283	0.00346723	0.00157674	VEGFA/CXCL8/ACHE/SELE/INSR	5
BP	GO:0048738	cardiac muscle tissue development	7/125	234/18800	0.000972954	0.00354882	0.00161384	SCN5A/VEGFA/TGFB1/MAPK14/CREB1/G6PD/PPARA	7
BP	GO:0010517	regulation of phospholipase activity	4/125	66/18800	0.000976325	0.00354882	0.00161384	CD86/ESR1/SELE/PLA2G1B	4
BP	GO:0030193	regulation of blood coagulation	4/125	66/18800	0.000976325	0.00354882	0.00161384	NOS3/F7/PLAU/F2	4
BP	GO:0034605	cellular response to heat	4/125	66/18800	0.000976325	0.00354882	0.00161384	PTGS2/PRKACA/HMOX1/GSK3B	4
BP	GO:0070265	necrotic cell death	4/125	66/18800	0.000976325	0.00354882	0.00161384	TNF/TP53/BAX/CASP8	4
BP	GO:0051099	positive regulation of binding	6/125	171/18800	0.00099663	0.00361566	0.00164424	TGFB1/IFNG/PPARG/PON1/GSK3B/MMP9	6
BP	GO:0060402	calcium ion transport into cytosol	6/125	171/18800	0.00099663	0.00361566	0.00164424	BCL2/F2/PRKACA/BAX/PDE4D/PLA2G1B	6
BP	GO:0040018	positive regulation of multicellular organism growth	3/125	30/18800	0.00102177	0.00368561	0.00167605	BCL2/SLC6A3/CREB1	3
BP	GO:0044819	mitotic G1/S transition checkpoint signaling	3/125	30/18800	0.00102177	0.00368561	0.00167605	CDKN1A/TP53/CDK2	3
BP	GO:0048147	negative regulation of fibroblast proliferation	3/125	30/18800	0.00102177	0.00368561	0.00167605	TP53/BAX/GSTP1	3
BP	GO:0070498	interleukin-1-mediated signaling pathway	3/125	30/18800	0.00102177	0.00368561	0.00167605	RELA/IKBKB/MAPK3	3
BP	GO:1900101	regulation of endoplasmic reticulum unfolded protein response	3/125	30/18800	0.00102177	0.00368561	0.00167605	BAX/PTPN1/PTPN2	3
BP	GO:1990776	response to angiotensin	3/125	30/18800	0.00102177	0.00368561	0.00167605	PTGS2/CA2/RELA	3
BP	GO:0000077	DNA damage checkpoint signaling	5/125	115/18800	0.00102708	0.00369783	0.00168161	CDKN1A/TP53/CDK2/MAPK14/PTPN11	5
BP	GO:1905475	regulation of protein localization to membrane	6/125	172/18800	0.00102712	0.00369783	0.00168161	TNF/MAPK8/TGFB1/IFNG/AR/AKT1	6
BP	GO:0033692	cellular polysaccharide biosynthetic process	4/125	67/18800	0.00103303	0.00371201	0.00168805	AKT1/HAS2/INSR/GSK3B	4
BP	GO:0071300	cellular response to retinoic acid	4/125	67/18800	0.00103303	0.00371201	0.00168805	TNF/SLC6A4/GSK3B/CREB1	4
BP	GO:0030198	extracellular matrix organization	8/125	307/18800	0.00104136	0.00373839	0.00170005	TNF/TGFB1/DPP4/PRSS1/MMP1/CYP1B1/HAS2/MMP9	8
BP	GO:0043062	extracellular structure organization	8/125	308/18800	0.00106327	0.00381343	0.00173417	TNF/TGFB1/DPP4/PRSS1/MMP1/CYP1B1/HAS2/MMP9	8
BP	GO:0009259	ribonucleotide metabolic process	9/125	384/18800	0.00107441	0.00384972	0.00175068	STAT3/TGFB1/IFNG/IL4/XDH/INSR/HMGCR/PDE4D/PPARA	9
BP	GO:0042770	signal transduction in response to DNA damage	6/125	174/18800	0.00109025	0.00389426	0.00177093	CDKN1A/TP53/CDK2/CASP9/MAPK14/PTPN11	6
BP	GO:0042130	negative regulation of T cell proliferation	4/125	68/18800	0.001092	0.00389426	0.00177093	CASP3/CD80/CD86/CD274	4
BP	GO:0043627	response to estrogen	4/125	68/18800	0.001092	0.00389426	0.00177093	F7/ESR1/AR/HMOX1	4
BP	GO:0050709	negative regulation of protein secretion	4/125	68/18800	0.001092	0.00389426	0.00177093	PPP3CA/NR1H3/HMGCR/PTPN11	4
BP	GO:1900046	regulation of hemostasis	4/125	68/18800	0.001092	0.00389426	0.00177093	NOS3/F7/PLAU/F2	4
BP	GO:0045229	external encapsulating structure organization	8/125	310/18800	0.00110821	0.00393812	0.00179088	TNF/TGFB1/DPP4/PRSS1/MMP1/CYP1B1/HAS2/MMP9	8
BP	GO:0007006	mitochondrial membrane organization	5/125	117/18800	0.00110952	0.00393812	0.00179088	BCL2/TP53/MAPK8/BAX/GSK3B	5
BP	GO:0032411	positive regulation of transporter activity	5/125	117/18800	0.00110952	0.00393812	0.00179088	RXRA/ADRB2/IFNG/PON1/NR1H3	5
BP	GO:0032609	interferon-gamma production	5/125	117/18800	0.00110952	0.00393812	0.00179088	TNF/IL2/CD274/CD14/PDE4D	5
BP	GO:0032649	regulation of interferon-gamma production	5/125	117/18800	0.00110952	0.00393812	0.00179088	TNF/IL2/CD274/CD14/PDE4D	5
BP	GO:0019439	aromatic compound catabolic process	10/125	466/18800	0.00111283	0.00394614	0.00179453	BAX/PRKCA/PON1/AKT1/XDH/HMOX1/CYP1A1/SLC6A3/MAPK14/PDE4D	10
BP	GO:0001782	B cell homeostasis	3/125	31/18800	0.00112578	0.0039697	0.00180524	BCL2/CASP3/BAX	3
BP	GO:0005979	regulation of glycogen biosynthetic process	3/125	31/18800	0.00112578	0.0039697	0.00180524	AKT1/INSR/GSK3B	3
BP	GO:0010962	regulation of glucan biosynthetic process	3/125	31/18800	0.00112578	0.0039697	0.00180524	AKT1/INSR/GSK3B	3
BP	GO:0046825	regulation of protein export from nucleus	3/125	31/18800	0.00112578	0.0039697	0.00180524	PRKACA/GSK3B/PTPN11	3
BP	GO:0048384	retinoic acid receptor signaling pathway	3/125	31/18800	0.00112578	0.0039697	0.00180524	RXRA/PPARG/NR1H2	3
BP	GO:2000515	negative regulation of CD4-positive, alpha-beta T cell activation	3/125	31/18800	0.00112578	0.0039697	0.00180524	IL2/IL4/CD274	3
BP	GO:0016445	somatic diversification of immunoglobulins	4/125	69/18800	0.0011533	0.00406259	0.00184748	TGFB1/IL2/IL4/CD40	4
BP	GO:0001649	osteoblast differentiation	7/125	241/18800	0.00115428	0.00406259	0.00184748	TNF/PPARG/PRKACA/ACHE/AKT1/MAPK14/GSK3B	7
BP	GO:0048015	phosphatidylinositol-mediated signaling	6/125	177/18800	0.00119049	0.00418223	0.00190189	TNF/F2/KDR/PPARD/AKT1/INSR	6
BP	GO:0052126	movement in host environment	6/125	177/18800	0.00119049	0.00418223	0.00190189	CXCL8/CD80/CD86/CXCR4/ICAM1/INSR	6
BP	GO:0051897	positive regulation of protein kinase B signaling	5/125	119/18800	0.00119677	0.00419646	0.00190836	F10/F7/TNF/TGFB1/INSR	5
BP	GO:2000278	regulation of DNA biosynthetic process	5/125	119/18800	0.00119677	0.00419646	0.00190836	CDKN1A/TNF/TP53/CYP1B1/MAPK3	5
BP	GO:0002562	somatic diversification of immune receptors via germline recombination within a single locus	4/125	70/18800	0.00121697	0.00425546	0.00193519	TGFB1/IL2/IL4/CD40	4
BP	GO:0016444	somatic cell DNA recombination	4/125	70/18800	0.00121697	0.00425546	0.00193519	TGFB1/IL2/IL4/CD40	4
BP	GO:0045911	positive regulation of DNA recombination	4/125	70/18800	0.00121697	0.00425546	0.00193519	TGFB1/IL2/IL4/CD40	4
BP	GO:0006941	striated muscle contraction	6/125	178/18800	0.00122542	0.00428103	0.00194682	SCN5A/KCNH2/TNF/CXCR4/PRKACA/PDE4D	6
BP	GO:0043372	positive regulation of CD4-positive, alpha-beta T cell differentiation	3/125	32/18800	0.00123625	0.00431485	0.0019622	IFNG/CD80/CD86	3
BP	GO:0002702	positive regulation of production of molecular mediator of immune response	5/125	120/18800	0.00124224	0.00433178	0.0019699	TGFB1/IL2/IL4/CD86/CD40	5
BP	GO:0006959	humoral immune response	8/125	317/18800	0.00127758	0.0044509	0.00202407	BCL2/TNF/CXCL8/IFNG/C3/F2/SLPI/PLA2G1B	8
BP	GO:0050805	negative regulation of synaptic transmission	4/125	71/18800	0.00128306	0.00445765	0.00202714	PTGS2/ACHE/SLC6A4/BCHE	4
BP	GO:0050818	regulation of coagulation	4/125	71/18800	0.00128306	0.00445765	0.00202714	NOS3/F7/PLAU/F2	4
BP	GO:0051881	regulation of mitochondrial membrane potential	4/125	71/18800	0.00128306	0.00445765	0.00202714	BCL2/KDR/BAX/AKT1	4
BP	GO:0038127	ERBB signaling pathway	5/125	121/18800	0.00128899	0.00447411	0.00203462	TGFB1/AKT1/MMP9/PTPN2/PTPN11	5
BP	GO:0046486	glycerolipid metabolic process	9/125	396/18800	0.00133013	0.00461267	0.00209763	C3/PON1/PLA2G4A/NR1H3/NR1H2/FABP3/FABP5/PTPN11/PLA2G1B	9
BP	GO:0010721	negative regulation of cell development	6/125	181/18800	0.00133495	0.00461664	0.00209944	VEGFA/TNF/TP53/F2/PPP3CA/GSK3B	6
BP	GO:0045619	regulation of lymphocyte differentiation	6/125	181/18800	0.00133495	0.00461664	0.00209944	IL2/IFNG/IL4/CD80/CD86/PTPN2	6
BP	GO:0048017	inositol lipid-mediated signaling	6/125	181/18800	0.00133495	0.00461664	0.00209944	TNF/F2/KDR/PPARD/AKT1/INSR	6
BP	GO:0046887	positive regulation of hormone secretion	5/125	122/18800	0.00133702	0.00461958	0.00210078	PPARG/PPARD/CREB1/CYP19A1/PTPN11	5
BP	GO:0007346	regulation of mitotic cell cycle	10/125	478/18800	0.00134578	0.00464184	0.0021109	BCL2/CDKN1A/TNF/TP53/CDK2/PRKCA/AKT1/CYP1A1/INSR/PTPN11	10
BP	GO:0006801	superoxide metabolic process	4/125	72/18800	0.00135163	0.00464184	0.0021109	NOS3/TGFB1/NOS2/GSTP1	4
BP	GO:0010661	positive regulation of muscle cell apoptotic process	3/125	33/18800	0.00135331	0.00464184	0.0021109	TP53/IFNG/PPARG	3
BP	GO:0045648	positive regulation of erythrocyte differentiation	3/125	33/18800	0.00135331	0.00464184	0.0021109	STAT3/STAT1/MAPK14	3
BP	GO:0046685	response to arsenic-containing substance	3/125	33/18800	0.00135331	0.00464184	0.0021109	HMOX1/CYP1A1/CYP1B1	3
BP	GO:0050901	leukocyte tethering or rolling	3/125	33/18800	0.00135331	0.00464184	0.0021109	TNF/SELE/VCAM1	3
BP	GO:0050974	detection of mechanical stimulus involved in sensory perception	3/125	33/18800	0.00135331	0.00464184	0.0021109	TNF/CXCR4/BACE1	3
BP	GO:0071875	adrenergic receptor signaling pathway	3/125	33/18800	0.00135331	0.00464184	0.0021109	ADRB2/ADRB1/PDE4D	3
BP	GO:0014706	striated muscle tissue development	7/125	248/18800	0.00136115	0.0046645	0.0021212	SCN5A/VEGFA/TGFB1/MAPK14/CREB1/G6PD/PPARA	7
BP	GO:0032640	tumor necrosis factor production	6/125	182/18800	0.00137307	0.00469682	0.0021359	STAT3/IFNG/IL4/CD14/GSTP1/PTPN11	6
BP	GO:0032680	regulation of tumor necrosis factor production	6/125	182/18800	0.00137307	0.00469682	0.0021359	STAT3/IFNG/IL4/CD14/GSTP1/PTPN11	6
BP	GO:0001952	regulation of cell-matrix adhesion	5/125	123/18800	0.00138636	0.00472943	0.00215073	VEGFA/BCL2/PLAU/KDR/GSK3B	5
BP	GO:0002224	toll-like receptor signaling pathway	5/125	123/18800	0.00138636	0.00472943	0.00215073	TNF/CD40/CD14/ESR1/NR1H3	5
BP	GO:0031570	DNA integrity checkpoint signaling	5/125	123/18800	0.00138636	0.00472943	0.00215073	CDKN1A/TP53/CDK2/MAPK14/PTPN11	5
BP	GO:0006814	sodium ion transport	7/125	249/18800	0.00139293	0.00474752	0.00215896	SCN5A/SLC6A2/NOS3/ADRB2/SLC6A4/AKT1/SLC6A3	7
BP	GO:0002381	immunoglobulin production involved in immunoglobulin-mediated immune response	4/125	73/18800	0.00142271	0.00482723	0.00219521	TGFB1/IL2/IL4/CD40	4
BP	GO:0005977	glycogen metabolic process	4/125	73/18800	0.00142271	0.00482723	0.00219521	PYGM/AKT1/INSR/GSK3B	4
BP	GO:0032732	positive regulation of interleukin-1 production	4/125	73/18800	0.00142271	0.00482723	0.00219521	STAT3/TNF/IFNG/CASP8	4
BP	GO:0045123	cellular extravasation	4/125	73/18800	0.00142271	0.00482723	0.00219521	TNF/ICAM1/SELE/VCAM1	4
BP	GO:0045824	negative regulation of innate immune response	4/125	73/18800	0.00142271	0.00482723	0.00219521	PPARG/NR1H3/PTPN2/NR1H2	4
BP	GO:0072329	monocarboxylic acid catabolic process	5/125	124/18800	0.00143704	0.00486709	0.00221333	PPARD/AKT1/FABP1/CNR1/PPARA	5
BP	GO:1904375	regulation of protein localization to cell periphery	5/125	124/18800	0.00143704	0.00486709	0.00221333	TNF/TGFB1/IFNG/AR/AKT1	5
BP	GO:0032743	positive regulation of interleukin-2 production	3/125	34/18800	0.00147711	0.00498491	0.00226691	CD80/CD86/PDE4D	3
BP	GO:0035308	negative regulation of protein dephosphorylation	3/125	34/18800	0.00147711	0.00498491	0.00226691	TNF/IKBKB/GSK3B	3
BP	GO:0043276	anoikis	3/125	34/18800	0.00147711	0.00498491	0.00226691	BCL2/MCL1/AKT1	3
BP	GO:2000352	negative regulation of endothelial cell apoptotic process	3/125	34/18800	0.00147711	0.00498491	0.00226691	IL4/KDR/ICAM1	3
BP	GO:0006073	cellular glucan metabolic process	4/125	74/18800	0.00149636	0.00504086	0.00229235	PYGM/AKT1/INSR/GSK3B	4
BP	GO:0044042	glucan metabolic process	4/125	74/18800	0.00149636	0.00504086	0.00229235	PYGM/AKT1/INSR/GSK3B	4
BP	GO:0090066	regulation of anatomical structure size	10/125	487/18800	0.00154544	0.00520155	0.00236543	PTGS2/NOS3/ADRB2/VEGFA/TNF/PPARD/SLC6A4/ADRB1/GSK3B/CREB1	10
BP	GO:0003007	heart morphogenesis	7/125	254/18800	0.00156062	0.00524797	0.00238654	NOS3/VEGFA/JUN/TP53/TGFB1/HAS2/INSR	7
BP	GO:0002437	inflammatory response to antigenic stimulus	4/125	75/18800	0.00157262	0.00528362	0.00240275	TNF/C3/MAPK14/CNR1	4
BP	GO:0002768	immune response-regulating cell surface receptor signaling pathway	8/125	328/18800	0.00158487	0.00532004	0.00241931	RELA/BCL2/MAPK8/CD40/BAX/IKBKB/PTPN2/PDE4D	8
BP	GO:0044843	cell cycle G1/S phase transition	7/125	255/18800	0.00159597	0.00535254	0.00243409	BCL2/CDKN1A/TP53/CDK2/AKT1/CYP1A1/PPP3CA	7
BP	GO:0010614	negative regulation of cardiac muscle hypertrophy	3/125	35/18800	0.00160779	0.00535884	0.00243696	PPARG/G6PD/PPARA	3
BP	GO:0016242	negative regulation of macroautophagy	3/125	35/18800	0.00160779	0.00535884	0.00243696	TP53/AKT1/HMOX1	3
BP	GO:0033280	response to vitamin D	3/125	35/18800	0.00160779	0.00535884	0.00243696	PTGS2/RXRA/VDR	3
BP	GO:0043243	positive regulation of protein-containing complex disassembly	3/125	35/18800	0.00160779	0.00535884	0.00243696	ADRB2/TNF/INSR	3
BP	GO:0097345	mitochondrial outer membrane permeabilization	3/125	35/18800	0.00160779	0.00535884	0.00243696	MAPK8/BAX/GSK3B	3
BP	GO:0098810	neurotransmitter reuptake	3/125	35/18800	0.00160779	0.00535884	0.00243696	SLC6A2/SLC6A4/SLC6A3	3
BP	GO:1905898	positive regulation of response to endoplasmic reticulum stress	3/125	35/18800	0.00160779	0.00535884	0.00243696	BAX/PTPN1/PTPN2	3
BP	GO:0043123	positive regulation of I-kappaB kinase/NF-kappaB signaling	6/125	188/18800	0.00161957	0.00538857	0.00245048	RELA/TNF/CD40/CASP8/IKBKB/HMOX1	6
BP	GO:1902806	regulation of cell cycle G1/S phase transition	6/125	188/18800	0.00161957	0.00538857	0.00245048	BCL2/CDKN1A/TP53/CDK2/AKT1/CYP1A1	6
BP	GO:0043010	camera-type eye development	8/125	330/18800	0.00164656	0.00547354	0.00248912	VEGFA/JUN/KDR/ACHE/BAX/CYP1A1/CYP1B1/SLC6A3	8
BP	GO:0001937	negative regulation of endothelial cell proliferation	4/125	76/18800	0.00165155	0.00548048	0.00249227	TNF/STAT1/PPARG/XDH	4
BP	GO:0061045	negative regulation of wound healing	4/125	76/18800	0.00165155	0.00548048	0.00249227	NOS3/PLAU/TNF/F2	4
BP	GO:0071621	granulocyte chemotaxis	5/125	128/18800	0.00165347	0.00548203	0.00249298	CXCL8/IL4/DPP4/MAPK3/PLA2G1B	5
BP	GO:0060401	cytosolic calcium ion transport	6/125	190/18800	0.00170879	0.00565826	0.00257312	BCL2/F2/PRKACA/BAX/PDE4D/PLA2G1B	6
BP	GO:0032612	interleukin-1 production	5/125	129/18800	0.00171113	0.00565826	0.00257312	STAT3/TNF/IFNG/CASP8/GSTP1	5
BP	GO:0032652	regulation of interleukin-1 production	5/125	129/18800	0.00171113	0.00565826	0.00257312	STAT3/TNF/IFNG/CASP8/GSTP1	5
BP	GO:0032729	positive regulation of interferon-gamma production	4/125	77/18800	0.00173319	0.00572121	0.00260175	TNF/IL2/CD14/PDE4D	4
BP	GO:0051339	regulation of lyase activity	4/125	77/18800	0.00173319	0.00572121	0.00260175	NOS3/ADRB2/NOS2/ADRB1	4
BP	GO:0030224	monocyte differentiation	3/125	36/18800	0.0017455	0.00575176	0.00261564	VEGFA/JUN/PPARG	3
BP	GO:0043368	positive T cell selection	3/125	36/18800	0.0017455	0.00575176	0.00261564	STAT3/BCL2/PTPN2	3
BP	GO:0051701	biological process involved in interaction with host	6/125	191/18800	0.00175478	0.0057773	0.00262726	CXCL8/CD80/CD86/CXCR4/ICAM1/INSR	6
BP	GO:0035303	regulation of dephosphorylation	5/125	130/18800	0.00177024	0.00582313	0.0026481	TNF/TGFB1/IFNG/IKBKB/GSK3B	5
BP	GO:0090049	regulation of cell migration involved in sprouting angiogenesis	4/125	78/18800	0.0018176	0.00597369	0.00271656	PTGS2/VEGFA/KDR/HMOX1	4
BP	GO:0006639	acylglycerol metabolic process	5/125	131/18800	0.00183085	0.00600677	0.0027316	C3/PLA2G4A/NR1H3/NR1H2/PTPN11	5
BP	GO:0060078	regulation of postsynaptic membrane potential	5/125	131/18800	0.00183085	0.00600677	0.0027316	ADRB2/AKT1/PPP3CA/ADRB1/GSK3B	5
BP	GO:0009746	response to hexose	6/125	193/18800	0.00184957	0.00606293	0.00275715	PTGS2/CASP3/PRKACA/PPARD/ICAM1/PPP3CA	6
BP	GO:0010923	negative regulation of phosphatase activity	3/125	37/18800	0.00189036	0.0061565	0.0027997	TNF/IKBKB/GSK3B	3
BP	GO:0014741	negative regulation of muscle hypertrophy	3/125	37/18800	0.00189036	0.0061565	0.0027997	PPARG/G6PD/PPARA	3
BP	GO:0042596	fear response	3/125	37/18800	0.00189036	0.0061565	0.0027997	BCL2/DPP4/ADRB1	3
BP	GO:0046621	negative regulation of organ growth	3/125	37/18800	0.00189036	0.0061565	0.0027997	SLC6A4/G6PD/PPARA	3
BP	GO:0070873	regulation of glycogen metabolic process	3/125	37/18800	0.00189036	0.0061565	0.0027997	AKT1/INSR/GSK3B	3
BP	GO:0006638	neutral lipid metabolic process	5/125	132/18800	0.00189295	0.0061565	0.0027997	C3/PLA2G4A/NR1H3/NR1H2/PTPN11	5
BP	GO:0034637	cellular carbohydrate biosynthetic process	4/125	79/18800	0.00190481	0.0061565	0.0027997	AKT1/HAS2/INSR/GSK3B	4
BP	GO:0072332	intrinsic apoptotic signaling pathway by p53 class mediator	4/125	79/18800	0.00190481	0.0061565	0.0027997	BCL2/CDKN1A/TP53/BAX	4
BP	GO:0001542	ovulation from ovarian follicle	2/125	10/18800	0.00190586	0.0061565	0.0027997	PGR/NOS3	2
BP	GO:0045348	positive regulation of MHC class II biosynthetic process	2/125	10/18800	0.00190586	0.0061565	0.0027997	IFNG/IL4	2
BP	GO:0048563	post-embryonic animal organ morphogenesis	2/125	10/18800	0.00190586	0.0061565	0.0027997	KDR/BAX	2
BP	GO:0051006	positive regulation of lipoprotein lipase activity	2/125	10/18800	0.00190586	0.0061565	0.0027997	NR1H3/NR1H2	2
BP	GO:0060068	vagina development	2/125	10/18800	0.00190586	0.0061565	0.0027997	ESR1/BAX	2
BP	GO:0060397	growth hormone receptor signaling pathway via JAK-STAT	2/125	10/18800	0.00190586	0.0061565	0.0027997	STAT3/PTPN1	2
BP	GO:0090037	positive regulation of protein kinase C signaling	2/125	10/18800	0.00190586	0.0061565	0.0027997	VEGFA/CD40	2
BP	GO:0098917	retrograde trans-synaptic signaling	2/125	10/18800	0.00190586	0.0061565	0.0027997	FABP5/CNR1	2
BP	GO:2000320	negative regulation of T-helper 17 cell differentiation	2/125	10/18800	0.00190586	0.0061565	0.0027997	IL2/IL4	2
BP	GO:1903844	regulation of cellular response to transforming growth factor beta stimulus	5/125	133/18800	0.00195659	0.00631499	0.00287177	TP53/TGFB1/IL4/PPARG/PPARA	5
BP	GO:0002200	somatic diversification of immune receptors	4/125	80/18800	0.00199488	0.00642755	0.00292296	TGFB1/IL2/IL4/CD40	4
BP	GO:0051279	regulation of release of sequestered calcium ion into cytosol	4/125	80/18800	0.00199488	0.00642755	0.00292296	F2/PRKACA/BAX/PDE4D	4
BP	GO:0042594	response to starvation	6/125	196/18800	0.00199898	0.00643528	0.00292648	BCL2/CDKN1A/TP53/MAPK8/MAPK3/PPARA	6
BP	GO:0001889	liver development	5/125	134/18800	0.00202178	0.00649207	0.0029523	RELA/TNF/JUN/HMOX1/CYP1A1	5
BP	GO:0019079	viral genome replication	5/125	134/18800	0.00202178	0.00649207	0.0029523	BCL2/TNF/CXCL8/SLPI/PPARA	5
BP	GO:2001235	positive regulation of apoptotic signaling pathway	5/125	134/18800	0.00202178	0.00649207	0.0029523	TNF/TP53/MCL1/BAX/PTPN2	5
BP	GO:0002385	mucosal immune response	3/125	38/18800	0.00204249	0.00654188	0.00297495	IL4/NOS2/PLA2G1B	3
BP	GO:0002701	negative regulation of production of molecular mediator of immune response	3/125	38/18800	0.00204249	0.00654188	0.00297495	TNF/TGFB1/HMOX1	3
BP	GO:0032965	regulation of collagen biosynthetic process	3/125	38/18800	0.00204249	0.00654188	0.00297495	TGFB1/F2/PPARD	3
BP	GO:0006096	glycolytic process	4/125	81/18800	0.00208785	0.00667015	0.00303328	STAT3/IFNG/INSR/PPARA	4
BP	GO:0010660	regulation of muscle cell apoptotic process	4/125	81/18800	0.00208785	0.00667015	0.00303328	TP53/IFNG/PPARG/HMOX1	4
BP	GO:0045445	myoblast differentiation	4/125	81/18800	0.00208785	0.00667015	0.00303328	TNF/TGFB1/PPARD/MAPK14	4
BP	GO:0032872	regulation of stress-activated MAPK cascade	6/125	198/18800	0.00210355	0.00671462	0.0030535	VEGFA/TNF/XIAP/XDH/GSTP1/MAPK3	6
BP	GO:0071674	mononuclear cell migration	6/125	199/18800	0.00215735	0.00687474	0.00312632	TNF/IL4/CXCR4/AKT1/ICAM1/MAPK3	6
BP	GO:1903828	negative regulation of protein localization	6/125	199/18800	0.00215735	0.00687474	0.00312632	TGFB1/PPP3CA/GSK3B/NR1H3/HMGCR/PTPN11	6
BP	GO:0006757	ATP generation from ADP	4/125	82/18800	0.00218377	0.00695306	0.00316194	STAT3/IFNG/INSR/PPARA	4
BP	GO:0071470	cellular response to osmotic stress	3/125	39/18800	0.00220204	0.00699352	0.00318033	PTGS2/CASP3/SLC2A4	3
BP	GO:1904994	regulation of leukocyte adhesion to vascular endothelial cell	3/125	39/18800	0.00220204	0.00699352	0.00318033	RELA/TNF/SELE	3
BP	GO:2000516	positive regulation of CD4-positive, alpha-beta T cell activation	3/125	39/18800	0.00220204	0.00699352	0.00318033	IFNG/CD80/CD86	3
BP	GO:0034284	response to monosaccharide	6/125	200/18800	0.00221219	0.00701986	0.00319231	PTGS2/CASP3/PRKACA/PPARD/ICAM1/PPP3CA	6
BP	GO:0061008	hepaticobiliary system development	5/125	137/18800	0.00222688	0.00706053	0.00321081	RELA/TNF/JUN/HMOX1/CYP1A1	5
BP	GO:0070302	regulation of stress-activated protein kinase signaling cascade	6/125	201/18800	0.00226808	0.00718512	0.00326747	VEGFA/TNF/XIAP/XDH/GSTP1/MAPK3	6
BP	GO:0015844	monoamine transport	4/125	83/18800	0.0022827	0.00721929	0.003283	SLC6A2/SLC6A4/SLC6A3/CNR1	4
BP	GO:0060395	SMAD protein signal transduction	4/125	83/18800	0.0022827	0.00721929	0.003283	FOS/JUN/TGFB1/PPARG	4
BP	GO:0008277	regulation of G protein-coupled receptor signaling pathway	5/125	138/18800	0.0022985	0.00724985	0.0032969	ADRB2/CXCL8/C3/F2/PRKCA	5
BP	GO:0060048	cardiac muscle contraction	5/125	138/18800	0.0022985	0.00724985	0.0032969	SCN5A/KCNH2/CXCR4/PRKACA/PDE4D	5
BP	GO:0006527	arginine catabolic process	2/125	11/18800	0.00231926	0.00724985	0.0032969	NOS3/NOS2	2
BP	GO:0031284	positive regulation of guanylate cyclase activity	2/125	11/18800	0.00231926	0.00724985	0.0032969	NOS3/NOS2	2
BP	GO:0032000	positive regulation of fatty acid beta-oxidation	2/125	11/18800	0.00231926	0.00724985	0.0032969	FABP1/PPARA	2
BP	GO:0040015	negative regulation of multicellular organism growth	2/125	11/18800	0.00231926	0.00724985	0.0032969	ADRB2/ADRB1	2
BP	GO:0042135	neurotransmitter catabolic process	2/125	11/18800	0.00231926	0.00724985	0.0032969	ACHE/BCHE	2
BP	GO:0043951	negative regulation of cAMP-mediated signaling	2/125	11/18800	0.00231926	0.00724985	0.0032969	PDE3A/PDE4D	2
BP	GO:0061365	positive regulation of triglyceride lipase activity	2/125	11/18800	0.00231926	0.00724985	0.0032969	NR1H3/NR1H2	2
BP	GO:0070561	vitamin D receptor signaling pathway	2/125	11/18800	0.00231926	0.00724985	0.0032969	RXRA/VDR	2
BP	GO:0097278	complement-dependent cytotoxicity	2/125	11/18800	0.00231926	0.00724985	0.0032969	IL4/C3	2
BP	GO:1901030	positive regulation of mitochondrial outer membrane permeabilization involved in apoptotic signaling pathway	2/125	11/18800	0.00231926	0.00724985	0.0032969	MAPK8/GSK3B	2
BP	GO:1903897	regulation of PERK-mediated unfolded protein response	2/125	11/18800	0.00231926	0.00724985	0.0032969	PTPN1/PTPN2	2
BP	GO:2000317	negative regulation of T-helper 17 type immune response	2/125	11/18800	0.00231926	0.00724985	0.0032969	IL2/IL4	2
BP	GO:0006936	muscle contraction	8/125	349/18800	0.0023327	0.00728583	0.00331326	SCN5A/PTGS2/KCNH2/ADRB2/TNF/CXCR4/PRKACA/PDE4D	8
BP	GO:0010863	positive regulation of phospholipase C activity	3/125	40/18800	0.00236912	0.00738124	0.00335665	CD86/ESR1/SELE	3
BP	GO:0019432	triglyceride biosynthetic process	3/125	40/18800	0.00236912	0.00738124	0.00335665	C3/NR1H3/NR1H2	3
BP	GO:0072538	T-helper 17 type immune response	3/125	40/18800	0.00236912	0.00738124	0.00335665	STAT3/IL2/IL4	3
BP	GO:1903900	regulation of viral life cycle	5/125	139/18800	0.00237179	0.00738346	0.00335766	BCL2/TNF/CXCL8/SLPI/PPARA	5
BP	GO:0010921	regulation of phosphatase activity	4/125	84/18800	0.00238466	0.00741132	0.00337033	TNF/IFNG/IKBKB/GSK3B	4
BP	GO:0051899	membrane depolarization	4/125	84/18800	0.00238466	0.00741132	0.00337033	SCN5A/KCNH2/BCL2/KDR	4
BP	GO:0017157	regulation of exocytosis	6/125	204/18800	0.00244215	0.00758373	0.00344874	IFNG/IL4/HMOX1/GSK3B/CNR1/BACE1	6
BP	GO:1903305	regulation of regulated secretory pathway	5/125	140/18800	0.00244676	0.00759179	0.0034524	IL4/HMOX1/GSK3B/CNR1/BACE1	5
BP	GO:0010657	muscle cell apoptotic process	4/125	85/18800	0.00248973	0.00769979	0.00350151	TP53/IFNG/PPARG/HMOX1	4
BP	GO:0050886	endocrine process	4/125	85/18800	0.00248973	0.00769979	0.00350151	NOS3/PPARG/HSD11B2/PTPN11	4
BP	GO:2000106	regulation of leukocyte apoptotic process	4/125	85/18800	0.00248973	0.00769979	0.00350151	TP53/IL2/CD274/BAX	4
BP	GO:2000243	positive regulation of reproductive process	4/125	85/18800	0.00248973	0.00769979	0.00350151	PDE3A/VEGFA/AR/INSR	4
BP	GO:0045216	cell-cell junction organization	6/125	205/18800	0.00250235	0.00773249	0.00351639	VEGFA/TNF/TGFB1/PRKACA/PRKCA/IKBKB	6
BP	GO:0034763	negative regulation of transmembrane transport	5/125	141/18800	0.00252344	0.00779126	0.00354311	KCNH2/TNF/AKT1/MMP9/FABP5	5
BP	GO:0002251	organ or tissue specific immune response	3/125	41/18800	0.00254384	0.0078159	0.00355432	IL4/NOS2/PLA2G1B	3
BP	GO:0032733	positive regulation of interleukin-10 production	3/125	41/18800	0.00254384	0.0078159	0.00355432	STAT3/IL4/CD274	3
BP	GO:0050892	intestinal absorption	3/125	41/18800	0.00254384	0.0078159	0.00355432	NPC1L1/VDR/FABP1	3
BP	GO:0071548	response to dexamethasone	3/125	41/18800	0.00254384	0.0078159	0.00355432	NR3C1/CASP9/CYP1B1	3
BP	GO:0120178	steroid hormone biosynthetic process	3/125	41/18800	0.00254384	0.0078159	0.00355432	CYP19A1/CYP17A1/DHCR7	3
BP	GO:1902110	positive regulation of mitochondrial membrane permeability involved in apoptotic process	3/125	41/18800	0.00254384	0.0078159	0.00355432	MAPK8/BAX/GSK3B	3
BP	GO:0002312	B cell activation involved in immune response	4/125	86/18800	0.00259793	0.00796169	0.00362061	TGFB1/IL2/IL4/CD40	4
BP	GO:0006112	energy reserve metabolic process	4/125	86/18800	0.00259793	0.00796169	0.00362061	PYGM/AKT1/INSR/GSK3B	4
BP	GO:2000134	negative regulation of G1/S transition of mitotic cell cycle	4/125	86/18800	0.00259793	0.00796169	0.00362061	BCL2/CDKN1A/TP53/CDK2	4
BP	GO:0032147	activation of protein kinase activity	5/125	142/18800	0.00260184	0.00796169	0.00362061	ADRB2/VEGFA/IL4/CD86/INSR	5
BP	GO:0055123	digestive system development	5/125	142/18800	0.00260184	0.00796169	0.00362061	BCL2/TNF/CXCL8/CYP1A1/INSR	5
BP	GO:0006836	neurotransmitter transport	6/125	207/18800	0.0026261	0.00802938	0.0036514	SLC6A2/SLC6A4/SLC6A3/GSK3B/CNR1/BACE1	6
BP	GO:0046165	alcohol biosynthetic process	5/125	143/18800	0.00268201	0.0081937	0.00372612	CYP3A4/NPC1L1/HMGCR/DHCR7/G6PD	5
BP	GO:0051960	regulation of nervous system development	9/125	440/18800	0.00271774	0.00825559	0.00375427	VEGFA/TNF/TP53/TGFB1/IFNG/CXCR4/F2/AKT1/PPP3CA	9
BP	GO:0014911	positive regulation of smooth muscle cell migration	3/125	42/18800	0.00272634	0.00825559	0.00375427	BCL2/CYP1B1/HAS2	3
BP	GO:0031670	cellular response to nutrient	3/125	42/18800	0.00272634	0.00825559	0.00375427	RXRA/HMOX1/VDR	3
BP	GO:0046636	negative regulation of alpha-beta T cell activation	3/125	42/18800	0.00272634	0.00825559	0.00375427	IL2/IL4/CD274	3
BP	GO:0050999	regulation of nitric-oxide synthase activity	3/125	42/18800	0.00272634	0.00825559	0.00375427	TNF/AKT1/CNR1	3
BP	GO:0060338	regulation of type I interferon-mediated signaling pathway	3/125	42/18800	0.00272634	0.00825559	0.00375427	PTPN1/PTPN2/PTPN11	3
BP	GO:0070266	necroptotic process	3/125	42/18800	0.00272634	0.00825559	0.00375427	TNF/TP53/CASP8	3
BP	GO:0071354	cellular response to interleukin-6	3/125	42/18800	0.00272634	0.00825559	0.00375427	RELA/STAT3/PTPN2	3
BP	GO:0090207	regulation of triglyceride metabolic process	3/125	42/18800	0.00272634	0.00825559	0.00375427	C3/NR1H3/NR1H2	3
BP	GO:1900274	regulation of phospholipase C activity	3/125	42/18800	0.00272634	0.00825559	0.00375427	CD86/ESR1/SELE	3
BP	GO:1904706	negative regulation of vascular associated smooth muscle cell proliferation	3/125	42/18800	0.00272634	0.00825559	0.00375427	CDKN1A/PPARG/HMOX1	3
BP	GO:0002024	diet induced thermogenesis	2/125	12/18800	0.00277103	0.00827797	0.00376445	ADRB2/ADRB1	2
BP	GO:0002674	negative regulation of acute inflammatory response	2/125	12/18800	0.00277103	0.00827797	0.00376445	IL4/GSTP1	2
BP	GO:0006983	ER overload response	2/125	12/18800	0.00277103	0.00827797	0.00376445	TP53/GSK3B	2
BP	GO:0014745	negative regulation of muscle adaptation	2/125	12/18800	0.00277103	0.00827797	0.00376445	NOS3/PPARG	2
BP	GO:0030656	regulation of vitamin metabolic process	2/125	12/18800	0.00277103	0.00827797	0.00376445	TNF/IFNG	2
BP	GO:0033629	negative regulation of cell adhesion mediated by integrin	2/125	12/18800	0.00277103	0.00827797	0.00376445	CYP1B1/PTPN11	2
BP	GO:0045602	negative regulation of endothelial cell differentiation	2/125	12/18800	0.00277103	0.00827797	0.00376445	VEGFA/XDH	2
BP	GO:0046322	negative regulation of fatty acid oxidation	2/125	12/18800	0.00277103	0.00827797	0.00376445	AKT1/CNR1	2
BP	GO:0048548	regulation of pinocytosis	2/125	12/18800	0.00277103	0.00827797	0.00376445	NR1H3/NR1H2	2
BP	GO:0051549	positive regulation of keratinocyte migration	2/125	12/18800	0.00277103	0.00827797	0.00376445	HAS2/MMP9	2
BP	GO:0051583	dopamine uptake involved in synaptic transmission	2/125	12/18800	0.00277103	0.00827797	0.00376445	SLC6A2/SLC6A3	2
BP	GO:0051934	catecholamine uptake involved in synaptic transmission	2/125	12/18800	0.00277103	0.00827797	0.00376445	SLC6A2/SLC6A3	2
BP	GO:0060134	prepulse inhibition	2/125	12/18800	0.00277103	0.00827797	0.00376445	SLC6A3/BACE1	2
BP	GO:0061052	negative regulation of cell growth involved in cardiac muscle cell development	2/125	12/18800	0.00277103	0.00827797	0.00376445	G6PD/PPARA	2
BP	GO:0150065	regulation of deacetylase activity	2/125	12/18800	0.00277103	0.00827797	0.00376445	VEGFA/MAPK8	2
BP	GO:1902337	regulation of apoptotic process involved in morphogenesis	2/125	12/18800	0.00277103	0.00827797	0.00376445	BAX/VDR	2
BP	GO:1903800	positive regulation of production of miRNAs involved in gene silencing by miRNA	2/125	12/18800	0.00277103	0.00827797	0.00376445	TP53/TGFB1	2
BP	GO:0007612	learning	5/125	145/18800	0.00284769	0.00850025	0.00386553	PTGS2/FOS/INSR/HMGCR/BCHE	5
BP	GO:0050767	regulation of neurogenesis	8/125	361/18800	0.00287035	0.00856113	0.00389322	VEGFA/TNF/TP53/TGFB1/IFNG/CXCR4/F2/PPP3CA	8
BP	GO:0001504	neurotransmitter uptake	3/125	43/18800	0.00291671	0.00866515	0.00394052	SLC6A2/SLC6A4/SLC6A3	3
BP	GO:0010712	regulation of collagen metabolic process	3/125	43/18800	0.00291671	0.00866515	0.00394052	TGFB1/F2/PPARD	3
BP	GO:0031063	regulation of histone deacetylation	3/125	43/18800	0.00291671	0.00866515	0.00394052	VEGFA/TP53/MAPK8	3
BP	GO:0042771	intrinsic apoptotic signaling pathway in response to DNA damage by p53 class mediator	3/125	43/18800	0.00291671	0.00866515	0.00394052	BCL2/CDKN1A/TP53	3
BP	GO:1902686	mitochondrial outer membrane permeabilization involved in programmed cell death	3/125	43/18800	0.00291671	0.00866515	0.00394052	MAPK8/BAX/GSK3B	3
BP	GO:0046718	viral entry into host cell	5/125	146/18800	0.00293325	0.00870743	0.00395974	CD80/CD86/CXCR4/ICAM1/INSR	5
BP	GO:0031589	cell-substrate adhesion	8/125	364/18800	0.0030188	0.00895436	0.00407204	VEGFA/BCL2/PLAU/KDR/PPARD/VCAM1/HAS2/GSK3B	8
BP	GO:0002028	regulation of sodium ion transport	4/125	90/18800	0.00306306	0.00907136	0.00412524	SCN5A/NOS3/ADRB2/AKT1	4
BP	GO:0046031	ADP metabolic process	4/125	90/18800	0.00306306	0.00907136	0.00412524	STAT3/IFNG/INSR/PPARA	4
BP	GO:0002449	lymphocyte mediated immunity	8/125	365/18800	0.0030696	0.00908359	0.00413081	TNF/TGFB1/IL2/IL4/CD40/C3/ICAM1/AHR	8
BP	GO:0048568	embryonic organ development	9/125	449/18800	0.00310824	0.00918932	0.00417889	VEGFA/TNF/TP53/CXCL8/TGFB1/KDR/CASP8/AKT1/MAPK3	9
BP	GO:0033173	calcineurin-NFAT signaling cascade	3/125	44/18800	0.00311507	0.00918932	0.00417889	TNF/PPP3CA/GSK3B	3
BP	GO:0048286	lung alveolus development	3/125	44/18800	0.00311507	0.00918932	0.00417889	PGR/KDR/CREB1	3
BP	GO:1903573	negative regulation of response to endoplasmic reticulum stress	3/125	44/18800	0.00311507	0.00918932	0.00417889	PTPN1/NR1H3/NR1H2	3
BP	GO:0035304	regulation of protein dephosphorylation	4/125	91/18800	0.00318765	0.00939609	0.00427291	TNF/TGFB1/IKBKB/GSK3B	4
BP	GO:0016064	immunoglobulin mediated immune response	6/125	216/18800	0.00324067	0.00952934	0.00433351	TNF/TGFB1/IL2/IL4/CD40/C3	6
BP	GO:0010623	programmed cell death involved in cell development	2/125	13/18800	0.00326064	0.00952934	0.00433351	BCL2/BAX	2
BP	GO:0030157	pancreatic juice secretion	2/125	13/18800	0.00326064	0.00952934	0.00433351	NR1H3/NR1H2	2
BP	GO:0031392	regulation of prostaglandin biosynthetic process	2/125	13/18800	0.00326064	0.00952934	0.00433351	PTGS2/FABP5	2
BP	GO:0036302	atrioventricular canal development	2/125	13/18800	0.00326064	0.00952934	0.00433351	HAS2/PTPN11	2
BP	GO:0045820	negative regulation of glycolytic process	2/125	13/18800	0.00326064	0.00952934	0.00433351	STAT3/PPARA	2
BP	GO:0048012	hepatocyte growth factor receptor signaling pathway	2/125	13/18800	0.00326064	0.00952934	0.00433351	PTPN1/PTPN2	2
BP	GO:0061418	regulation of transcription from RNA polymerase II promoter in response to hypoxia	2/125	13/18800	0.00326064	0.00952934	0.00433351	VEGFA/TP53	2
BP	GO:0070234	positive regulation of T cell apoptotic process	2/125	13/18800	0.00326064	0.00952934	0.00433351	TP53/CD274	2
BP	GO:1903054	negative regulation of extracellular matrix organization	2/125	13/18800	0.00326064	0.00952934	0.00433351	TGFB1/DPP4	2
BP	GO:1904748	regulation of apoptotic process involved in development	2/125	13/18800	0.00326064	0.00952934	0.00433351	BAX/VDR	2
BP	GO:0030902	hindbrain development	5/125	150/18800	0.00329416	0.00961985	0.00437467	SCN5A/BCL2/TP53/SLC6A4/PTPN11	5
BP	GO:0010810	regulation of cell-substrate adhesion	6/125	217/18800	0.00331505	0.00963266	0.0043805	VEGFA/BCL2/PLAU/KDR/HAS2/GSK3B	6
BP	GO:1903035	negative regulation of response to wounding	4/125	92/18800	0.00331565	0.00963266	0.0043805	NOS3/PLAU/TNF/F2	4
BP	GO:0010677	negative regulation of cellular carbohydrate metabolic process	3/125	45/18800	0.00332152	0.00963266	0.0043805	STAT3/GSK3B/PPARA	3
BP	GO:0016572	histone phosphorylation	3/125	45/18800	0.00332152	0.00963266	0.0043805	CDK2/PRKCA/MAPK3	3
BP	GO:0032620	interleukin-17 production	3/125	45/18800	0.00332152	0.00963266	0.0043805	TGFB1/IL2/IFNG	3
BP	GO:0032660	regulation of interleukin-17 production	3/125	45/18800	0.00332152	0.00963266	0.0043805	TGFB1/IL2/IFNG	3
BP	GO:0033003	regulation of mast cell activation	3/125	45/18800	0.00332152	0.00963266	0.0043805	IL4/HMOX1/CNR1	3
BP	GO:0046006	regulation of activated T cell proliferation	3/125	45/18800	0.00332152	0.00963266	0.0043805	CASP3/IL2/CD274	3
BP	GO:1901861	regulation of muscle tissue development	3/125	45/18800	0.00332152	0.00963266	0.0043805	BCL2/TGFB1/CREB1	3
BP	GO:0002377	immunoglobulin production	6/125	218/18800	0.0033907	0.00982573	0.0044683	TNF/TGFB1/IL2/IL4/CD86/CD40	6
BP	GO:0019724	B cell mediated immunity	6/125	219/18800	0.00346762	0.0100409	0.00456616	TNF/TGFB1/IL2/IL4/CD40/C3	6
BP	GO:0001974	blood vessel remodeling	3/125	46/18800	0.00353617	0.0101847	0.00463154	NOS3/TGFB1/BAX	3
BP	GO:0005978	glycogen biosynthetic process	3/125	46/18800	0.00353617	0.0101847	0.00463154	AKT1/INSR/GSK3B	3
BP	GO:0009250	glucan biosynthetic process	3/125	46/18800	0.00353617	0.0101847	0.00463154	AKT1/INSR/GSK3B	3
BP	GO:0032309	icosanoid secretion	3/125	46/18800	0.00353617	0.0101847	0.00463154	NOS2/PLA2G4A/PLA2G1B	3
BP	GO:0045581	negative regulation of T cell differentiation	3/125	46/18800	0.00353617	0.0101847	0.00463154	IL2/IL4/PTPN2	3
BP	GO:0070741	response to interleukin-6	3/125	46/18800	0.00353617	0.0101847	0.00463154	RELA/STAT3/PTPN2	3
BP	GO:1904707	positive regulation of vascular associated smooth muscle cell proliferation	3/125	46/18800	0.00353617	0.0101847	0.00463154	TNF/JUN/MMP9	3
BP	GO:0051147	regulation of muscle cell differentiation	5/125	153/18800	0.00358507	0.0103177	0.00469201	BCL2/TGFB1/MAPK14/G6PD/PPARA	5
BP	GO:0048592	eye morphogenesis	5/125	154/18800	0.00368602	0.010592	0.00481678	STAT3/VEGFA/BCL2/KDR/BAX	5
BP	GO:0097530	granulocyte migration	5/125	154/18800	0.00368602	0.010592	0.00481678	CXCL8/IL4/DPP4/MAPK3/PLA2G1B	5
BP	GO:0060079	excitatory postsynaptic potential	4/125	95/18800	0.0037206	0.0106368	0.00483714	ADRB2/AKT1/PPP3CA/GSK3B	4
BP	GO:0003254	regulation of membrane depolarization	3/125	47/18800	0.00375912	0.0106368	0.00483714	SCN5A/BCL2/KDR	3
BP	GO:0032964	collagen biosynthetic process	3/125	47/18800	0.00375912	0.0106368	0.00483714	TGFB1/F2/PPARD	3
BP	GO:0034198	cellular response to amino acid starvation	3/125	47/18800	0.00375912	0.0106368	0.00483714	CDKN1A/MAPK8/MAPK3	3
BP	GO:0043616	keratinocyte proliferation	3/125	47/18800	0.00375912	0.0106368	0.00483714	PPARD/HAS2/VDR	3
BP	GO:0045646	regulation of erythrocyte differentiation	3/125	47/18800	0.00375912	0.0106368	0.00483714	STAT3/STAT1/MAPK14	3
BP	GO:0070849	response to epidermal growth factor	3/125	47/18800	0.00375912	0.0106368	0.00483714	AKT1/MAPK3/PTPN11	3
BP	GO:2000144	positive regulation of DNA-templated transcription, initiation	3/125	47/18800	0.00375912	0.0106368	0.00483714	JUN/TP53/ESR1	3
BP	GO:0002864	regulation of acute inflammatory response to antigenic stimulus	2/125	14/18800	0.00378757	0.0106368	0.00483714	C3/CNR1	2
BP	GO:0009886	post-embryonic animal morphogenesis	2/125	14/18800	0.00378757	0.0106368	0.00483714	KDR/BAX	2
BP	GO:0010867	positive regulation of triglyceride biosynthetic process	2/125	14/18800	0.00378757	0.0106368	0.00483714	NR1H3/NR1H2	2
BP	GO:0030213	hyaluronan biosynthetic process	2/125	14/18800	0.00378757	0.0106368	0.00483714	TGFB1/HAS2	2
BP	GO:0030238	male sex determination	2/125	14/18800	0.00378757	0.0106368	0.00483714	AR/INSR	2
BP	GO:0031282	regulation of guanylate cyclase activity	2/125	14/18800	0.00378757	0.0106368	0.00483714	NOS3/NOS2	2
BP	GO:0032373	positive regulation of sterol transport	2/125	14/18800	0.00378757	0.0106368	0.00483714	NR1H3/NR1H2	2
BP	GO:0032376	positive regulation of cholesterol transport	2/125	14/18800	0.00378757	0.0106368	0.00483714	NR1H3/NR1H2	2
BP	GO:0033004	negative regulation of mast cell activation	2/125	14/18800	0.00378757	0.0106368	0.00483714	HMOX1/CNR1	2
BP	GO:0035791	platelet-derived growth factor receptor-beta signaling pathway	2/125	14/18800	0.00378757	0.0106368	0.00483714	PTPN1/PTPN2	2
BP	GO:0044849	estrous cycle	2/125	14/18800	0.00378757	0.0106368	0.00483714	CYP1B1/HAS2	2
BP	GO:0048070	regulation of developmental pigmentation	2/125	14/18800	0.00378757	0.0106368	0.00483714	BCL2/BAX	2
BP	GO:0050930	induction of positive chemotaxis	2/125	14/18800	0.00378757	0.0106368	0.00483714	VEGFA/CXCL8	2
BP	GO:0051547	regulation of keratinocyte migration	2/125	14/18800	0.00378757	0.0106368	0.00483714	HAS2/MMP9	2
BP	GO:0061043	regulation of vascular wound healing	2/125	14/18800	0.00378757	0.0106368	0.00483714	TNF/CXCR4	2
BP	GO:0071236	cellular response to antibiotic	2/125	14/18800	0.00378757	0.0106368	0.00483714	TP53/PLA2G4A	2
BP	GO:0120305	regulation of pigmentation	2/125	14/18800	0.00378757	0.0106368	0.00483714	BCL2/BAX	2
BP	GO:1901857	positive regulation of cellular respiration	2/125	14/18800	0.00378757	0.0106368	0.00483714	IFNG/IL4	2
BP	GO:1903894	regulation of IRE1-mediated unfolded protein response	2/125	14/18800	0.00378757	0.0106368	0.00483714	BAX/PTPN1	2
BP	GO:1905203	regulation of connective tissue replacement	2/125	14/18800	0.00378757	0.0106368	0.00483714	PPARG/PPP3CA	2
BP	GO:2001171	positive regulation of ATP biosynthetic process	2/125	14/18800	0.00378757	0.0106368	0.00483714	IL4/PPARA	2
BP	GO:0007189	adenylate cyclase-activating G protein-coupled receptor signaling pathway	5/125	155/18800	0.00378899	0.0106368	0.00483714	ADRB2/PRKCA/ADRB1/CNR1/PDE4D	5
BP	GO:0007519	skeletal muscle tissue development	5/125	155/18800	0.00378899	0.0106368	0.00483714	BCL2/FOS/TGFB1/PPP3CA/MAPK14	5
BP	GO:1903169	regulation of calcium ion transmembrane transport	5/125	156/18800	0.00389401	0.0109235	0.00496751	F2/PRKACA/BAX/G6PD/PDE4D	5
BP	GO:0030195	negative regulation of blood coagulation	3/125	48/18800	0.00399046	0.0111443	0.00506794	NOS3/PLAU/F2	3
BP	GO:0035272	exocrine system development	3/125	48/18800	0.00399046	0.0111443	0.00506794	TNF/TGFB1/INSR	3
BP	GO:0035305	negative regulation of dephosphorylation	3/125	48/18800	0.00399046	0.0111443	0.00506794	TNF/IKBKB/GSK3B	3
BP	GO:0043114	regulation of vascular permeability	3/125	48/18800	0.00399046	0.0111443	0.00506794	PDE3A/VEGFA/TGFB1	3
BP	GO:0050798	activated T cell proliferation	3/125	48/18800	0.00399046	0.0111443	0.00506794	CASP3/IL2/CD274	3
BP	GO:0097720	calcineurin-mediated signaling	3/125	48/18800	0.00399046	0.0111443	0.00506794	TNF/PPP3CA/GSK3B	3
BP	GO:0032642	regulation of chemokine production	4/125	97/18800	0.00400845	0.011178	0.00508326	TNF/IFNG/HMOX1/GSTP1	4
BP	GO:1902807	negative regulation of cell cycle G1/S phase transition	4/125	97/18800	0.00400845	0.011178	0.00508326	BCL2/CDKN1A/TP53/CDK2	4
BP	GO:0060485	mesenchyme development	7/125	301/18800	0.00402128	0.0112055	0.00509577	NOS3/BCL2/STAT1/TGFB1/HAS2/GSK3B/MAPK3	7
BP	GO:0009743	response to carbohydrate	6/125	226/18800	0.00404305	0.0112579	0.00511958	PTGS2/CASP3/PRKACA/PPARD/ICAM1/PPP3CA	6
BP	GO:0007292	female gamete generation	5/125	158/18800	0.00411028	0.0114367	0.00520087	PGR/PTGS2/PDE3A/NOS3/BCL2	5
BP	GO:0002718	regulation of cytokine production involved in immune response	4/125	98/18800	0.00415787	0.011535	0.00524561	TNF/TGFB1/IL4/HMOX1	4
BP	GO:0032602	chemokine production	4/125	98/18800	0.00415787	0.011535	0.00524561	TNF/IFNG/HMOX1/GSTP1	4
BP	GO:0042632	cholesterol homeostasis	4/125	98/18800	0.00415787	0.011535	0.00524561	NR1H3/NR1H2/FABP4/FABP3	4
BP	GO:0061337	cardiac conduction	4/125	98/18800	0.00415787	0.011535	0.00524561	SCN5A/KCNH2/PRKACA/PDE4D	4
BP	GO:0001822	kidney development	7/125	303/18800	0.00416865	0.0115565	0.00525535	VEGFA/BCL2/STAT1/BAX/CASP9/HAS2/MMP9	7
BP	GO:0008038	neuron recognition	3/125	49/18800	0.00423028	0.0116844	0.00531353	CASP3/CXCR4/CNR1	3
BP	GO:0030850	prostate gland development	3/125	49/18800	0.00423028	0.0116844	0.00531353	ESR1/AR/CYP19A1	3
BP	GO:0045058	T cell selection	3/125	49/18800	0.00423028	0.0116844	0.00531353	STAT3/BCL2/PTPN2	3
BP	GO:1900047	negative regulation of hemostasis	3/125	49/18800	0.00423028	0.0116844	0.00531353	NOS3/PLAU/F2	3
BP	GO:1990928	response to amino acid starvation	3/125	49/18800	0.00423028	0.0116844	0.00531353	CDKN1A/MAPK8/MAPK3	3
BP	GO:0006165	nucleoside diphosphate phosphorylation	4/125	99/18800	0.00431101	0.0118899	0.005407	STAT3/IFNG/INSR/PPARA	4
BP	GO:0055092	sterol homeostasis	4/125	99/18800	0.00431101	0.0118899	0.005407	NR1H3/NR1H2/FABP4/FABP3	4
BP	GO:0006098	pentose-phosphate shunt	2/125	15/18800	0.00435133	0.0119054	0.00541405	TP53/G6PD	2
BP	GO:0010763	positive regulation of fibroblast migration	2/125	15/18800	0.00435133	0.0119054	0.00541405	TGFB1/AKT1	2
BP	GO:0010889	regulation of sequestering of triglyceride	2/125	15/18800	0.00435133	0.0119054	0.00541405	PPARG/PPARA	2
BP	GO:0034380	high-density lipoprotein particle assembly	2/125	15/18800	0.00435133	0.0119054	0.00541405	PRKACA/NR1H2	2
BP	GO:0043129	surfactant homeostasis	2/125	15/18800	0.00435133	0.0119054	0.00541405	VEGFA/KDR	2
BP	GO:0045064	T-helper 2 cell differentiation	2/125	15/18800	0.00435133	0.0119054	0.00541405	IL4/CD86	2
BP	GO:0045346	regulation of MHC class II biosynthetic process	2/125	15/18800	0.00435133	0.0119054	0.00541405	IFNG/IL4	2
BP	GO:0045725	positive regulation of glycogen biosynthetic process	2/125	15/18800	0.00435133	0.0119054	0.00541405	AKT1/INSR	2
BP	GO:0046007	negative regulation of activated T cell proliferation	2/125	15/18800	0.00435133	0.0119054	0.00541405	CASP3/CD274	2
BP	GO:2001028	positive regulation of endothelial cell chemotaxis	2/125	15/18800	0.00435133	0.0119054	0.00541405	VEGFA/KDR	2
BP	GO:2001279	regulation of unsaturated fatty acid biosynthetic process	2/125	15/18800	0.00435133	0.0119054	0.00541405	PTGS2/FABP5	2
BP	GO:0006644	phospholipid metabolic process	8/125	388/18800	0.00443336	0.0121211	0.00551211	PPARD/PON1/PLA2G4A/NR1H3/NR1H2/FABP3/FABP5/PLA2G1B	8
BP	GO:0050806	positive regulation of synaptic transmission	5/125	161/18800	0.00445061	0.0121594	0.00552955	PTGS2/CA2/TNF/GSK3B/CNR1	5
BP	GO:0002367	cytokine production involved in immune response	4/125	100/18800	0.00446791	0.0121744	0.00553638	TNF/TGFB1/IL4/HMOX1	4
BP	GO:0014013	regulation of gliogenesis	4/125	100/18800	0.00446791	0.0121744	0.00553638	TNF/TGFB1/CXCR4/F2	4
BP	GO:0046939	nucleotide phosphorylation	4/125	100/18800	0.00446791	0.0121744	0.00553638	STAT3/IFNG/INSR/PPARA	4
BP	GO:0019933	cAMP-mediated signaling	3/125	50/18800	0.00447869	0.0121744	0.00553638	PDE3A/AHR/PDE4D	3
BP	GO:0038084	vascular endothelial growth factor signaling pathway	3/125	50/18800	0.00447869	0.0121744	0.00553638	VEGFA/KDR/XDH	3
BP	GO:0046638	positive regulation of alpha-beta T cell differentiation	3/125	50/18800	0.00447869	0.0121744	0.00553638	IFNG/CD80/CD86	3
BP	GO:1903053	regulation of extracellular matrix organization	3/125	50/18800	0.00447869	0.0121744	0.00553638	TGFB1/DPP4/HAS2	3
BP	GO:0030509	BMP signaling pathway	5/125	162/18800	0.00456838	0.0124093	0.00564318	TGFB1/XIAP/PPARG/KDR/MAPK3	5
BP	GO:0099565	chemical synaptic transmission, postsynaptic	4/125	101/18800	0.00462862	0.0125639	0.00571349	ADRB2/AKT1/PPP3CA/GSK3B	4
BP	GO:0006650	glycerophospholipid metabolic process	7/125	309/18800	0.00463544	0.0125733	0.00571778	PON1/PLA2G4A/NR1H3/NR1H2/FABP3/FABP5/PLA2G1B	7
BP	GO:0007157	heterophilic cell-cell adhesion via plasma membrane cell adhesion molecules	3/125	51/18800	0.00473576	0.0127995	0.00582061	ICAM1/SELE/VCAM1	3
BP	GO:0010823	negative regulation of mitochondrion organization	3/125	51/18800	0.00473576	0.0127995	0.00582061	TP53/PPARG/AKT1	3
BP	GO:0015872	dopamine transport	3/125	51/18800	0.00473576	0.0127995	0.00582061	SLC6A2/SLC6A3/CNR1	3
BP	GO:0045778	positive regulation of ossification	3/125	51/18800	0.00473576	0.0127995	0.00582061	ADRB2/TGFB1/PTPN11	3
BP	GO:0050982	detection of mechanical stimulus	3/125	51/18800	0.00473576	0.0127995	0.00582061	TNF/CXCR4/BACE1	3
BP	GO:0002440	production of molecular mediator of immune response	7/125	312/18800	0.00488314	0.0131701	0.00598914	TNF/TGFB1/IL2/IL4/CD86/CD40/HMOX1	7
BP	GO:0072001	renal system development	7/125	312/18800	0.00488314	0.0131701	0.00598914	VEGFA/BCL2/STAT1/BAX/CASP9/HAS2/MMP9	7
BP	GO:0007160	cell-matrix adhesion	6/125	235/18800	0.00488336	0.0131701	0.00598914	VEGFA/BCL2/PLAU/KDR/VCAM1/GSK3B	6
BP	GO:0010715	regulation of extracellular matrix disassembly	2/125	16/18800	0.0049514	0.013174	0.00599093	TGFB1/DPP4	2
BP	GO:0023035	CD40 signaling pathway	2/125	16/18800	0.0049514	0.013174	0.00599093	CD86/CD40	2
BP	GO:0034393	positive regulation of smooth muscle cell apoptotic process	2/125	16/18800	0.0049514	0.013174	0.00599093	IFNG/PPARG	2
BP	GO:0045342	MHC class II biosynthetic process	2/125	16/18800	0.0049514	0.013174	0.00599093	IFNG/IL4	2
BP	GO:0045986	negative regulation of smooth muscle contraction	2/125	16/18800	0.0049514	0.013174	0.00599093	PTGS2/ADRB2	2
BP	GO:0050872	white fat cell differentiation	2/125	16/18800	0.0049514	0.013174	0.00599093	PPARG/FABP4	2
BP	GO:0051044	positive regulation of membrane protein ectodomain proteolysis	2/125	16/18800	0.0049514	0.013174	0.00599093	TNF/IFNG	2
BP	GO:0070242	thymocyte apoptotic process	2/125	16/18800	0.0049514	0.013174	0.00599093	TP53/BAX	2
BP	GO:0070875	positive regulation of glycogen metabolic process	2/125	16/18800	0.0049514	0.013174	0.00599093	AKT1/INSR	2
BP	GO:0071391	cellular response to estrogen stimulus	2/125	16/18800	0.0049514	0.013174	0.00599093	ESR1/AR	2
BP	GO:0090336	positive regulation of brown fat cell differentiation	2/125	16/18800	0.0049514	0.013174	0.00599093	PTGS2/MAPK14	2
BP	GO:1901163	regulation of trophoblast cell migration	2/125	16/18800	0.0049514	0.013174	0.00599093	VEGFA/TIMP1	2
BP	GO:1901201	regulation of extracellular matrix assembly	2/125	16/18800	0.0049514	0.013174	0.00599093	TGFB1/HAS2	2
BP	GO:1901741	positive regulation of myoblast fusion	2/125	16/18800	0.0049514	0.013174	0.00599093	IL4/MAPK14	2
BP	GO:2000696	regulation of epithelial cell differentiation involved in kidney development	2/125	16/18800	0.0049514	0.013174	0.00599093	STAT1/MMP9	2
BP	GO:2001212	regulation of vasculogenesis	2/125	16/18800	0.0049514	0.013174	0.00599093	KDR/XDH	2
BP	GO:0006641	triglyceride metabolic process	4/125	103/18800	0.00496163	0.013174	0.00599093	C3/NR1H3/NR1H2/PTPN11	4
BP	GO:0009135	purine nucleoside diphosphate metabolic process	4/125	103/18800	0.00496163	0.013174	0.00599093	STAT3/IFNG/INSR/PPARA	4
BP	GO:0009179	purine ribonucleoside diphosphate metabolic process	4/125	103/18800	0.00496163	0.013174	0.00599093	STAT3/IFNG/INSR/PPARA	4
BP	GO:0032760	positive regulation of tumor necrosis factor production	4/125	103/18800	0.00496163	0.013174	0.00599093	STAT3/IFNG/CD14/PTPN11	4
BP	GO:0035335	peptidyl-tyrosine dephosphorylation	4/125	103/18800	0.00496163	0.013174	0.00599093	PTPN1/PTPN2/PTPN11/ACP1	4
BP	GO:1905477	positive regulation of protein localization to membrane	4/125	103/18800	0.00496163	0.013174	0.00599093	TNF/MAPK8/IFNG/AKT1	4
BP	GO:0050819	negative regulation of coagulation	3/125	52/18800	0.00500159	0.0132707	0.00603493	NOS3/PLAU/F2	3
BP	GO:0034250	positive regulation of cellular amide metabolic process	5/125	167/18800	0.00519076	0.0137533	0.0062544	RELA/TNF/CASP3/IFNG/CYP1B1	5
BP	GO:0060538	skeletal muscle organ development	5/125	167/18800	0.00519076	0.0137533	0.0062544	BCL2/FOS/TGFB1/PPP3CA/MAPK14	5
BP	GO:0002931	response to ischemia	3/125	53/18800	0.00527625	0.0139504	0.00634403	BCL2/TP53/CASP9	3
BP	GO:0006778	porphyrin-containing compound metabolic process	3/125	53/18800	0.00527625	0.0139504	0.00634403	HMOX1/CYP1A2/CYP1A1	3
BP	GO:0071385	cellular response to glucocorticoid stimulus	3/125	53/18800	0.00527625	0.0139504	0.00634403	NR3C1/CASP9/CYP1B1	3
BP	GO:0006090	pyruvate metabolic process	4/125	106/18800	0.00549073	0.0145074	0.00659729	STAT3/IFNG/INSR/PPARA	4
BP	GO:0002823	negative regulation of adaptive immune response based on somatic recombination of immune receptors built from immunoglobulin superfamily domains	3/125	54/18800	0.00555982	0.0145202	0.00660313	IL2/IL4/AHR	3
BP	GO:0010524	positive regulation of calcium ion transport into cytosol	3/125	54/18800	0.00555982	0.0145202	0.00660313	F2/BAX/PLA2G1B	3
BP	GO:0030520	intracellular estrogen receptor signaling pathway	3/125	54/18800	0.00555982	0.0145202	0.00660313	ESR1/AR/ESR2	3
BP	GO:0051155	positive regulation of striated muscle cell differentiation	3/125	54/18800	0.00555982	0.0145202	0.00660313	BCL2/TGFB1/MAPK14	3
BP	GO:0071715	icosanoid transport	3/125	54/18800	0.00555982	0.0145202	0.00660313	NOS2/PLA2G4A/PLA2G1B	3
BP	GO:0002830	positive regulation of type 2 immune response	2/125	17/18800	0.00558729	0.0145202	0.00660313	IL4/CD86	2
BP	GO:0006978	DNA damage response, signal transduction by p53 class mediator resulting in transcription of p21 class mediator	2/125	17/18800	0.00558729	0.0145202	0.00660313	CDKN1A/TP53	2
BP	GO:0016202	regulation of striated muscle tissue development	2/125	17/18800	0.00558729	0.0145202	0.00660313	TGFB1/CREB1	2
BP	GO:0032310	prostaglandin secretion	2/125	17/18800	0.00558729	0.0145202	0.00660313	NOS2/PLA2G4A	2
BP	GO:0033189	response to vitamin A	2/125	17/18800	0.00558729	0.0145202	0.00660313	PPARD/CYP1A1	2
BP	GO:0035729	cellular response to hepatocyte growth factor stimulus	2/125	17/18800	0.00558729	0.0145202	0.00660313	RELA/CREB1	2
BP	GO:0044539	long-chain fatty acid import into cell	2/125	17/18800	0.00558729	0.0145202	0.00660313	AKT1/FABP3	2
BP	GO:0045623	negative regulation of T-helper cell differentiation	2/125	17/18800	0.00558729	0.0145202	0.00660313	IL2/IL4	2
BP	GO:0046827	positive regulation of protein export from nucleus	2/125	17/18800	0.00558729	0.0145202	0.00660313	PRKACA/GSK3B	2
BP	GO:0048875	chemical homeostasis within a tissue	2/125	17/18800	0.00558729	0.0145202	0.00660313	VEGFA/KDR	2
BP	GO:0061450	trophoblast cell migration	2/125	17/18800	0.00558729	0.0145202	0.00660313	VEGFA/TIMP1	2
BP	GO:0090036	regulation of protein kinase C signaling	2/125	17/18800	0.00558729	0.0145202	0.00660313	VEGFA/CD40	2
BP	GO:0090399	replicative senescence	2/125	17/18800	0.00558729	0.0145202	0.00660313	CDKN1A/TP53	2
BP	GO:0090494	dopamine uptake	2/125	17/18800	0.00558729	0.0145202	0.00660313	SLC6A2/SLC6A3	2
BP	GO:2000811	negative regulation of anoikis	2/125	17/18800	0.00558729	0.0145202	0.00660313	BCL2/MCL1	2
BP	GO:2001267	regulation of cysteine-type endopeptidase activity involved in apoptotic signaling pathway	2/125	17/18800	0.00558729	0.0145202	0.00660313	BAX/MMP9	2
BP	GO:0000075	cell cycle checkpoint signaling	5/125	170/18800	0.0055918	0.0145202	0.00660313	CDKN1A/TP53/CDK2/MAPK14/PTPN11	5
BP	GO:0006937	regulation of muscle contraction	5/125	170/18800	0.0055918	0.0145202	0.00660313	SCN5A/PTGS2/ADRB2/PRKACA/PDE4D	5
BP	GO:0031214	biomineral tissue development	5/125	170/18800	0.0055918	0.0145202	0.00660313	PTGS2/NOS3/ADRB2/TGFB1/PPARA	5
BP	GO:0072331	signal transduction by p53 class mediator	5/125	170/18800	0.0055918	0.0145202	0.00660313	BCL2/CDKN1A/TP53/BAX/AKT1	5
BP	GO:0022037	metencephalon development	4/125	107/18800	0.00567514	0.0147265	0.00669694	SCN5A/BCL2/TP53/PTPN11	4
BP	GO:0048762	mesenchymal cell differentiation	6/125	244/18800	0.00584573	0.0151448	0.00688715	BCL2/STAT1/TGFB1/HAS2/GSK3B/MAPK3	6
BP	GO:0050851	antigen receptor-mediated signaling pathway	6/125	244/18800	0.00584573	0.0151448	0.00688715	RELA/BCL2/BAX/IKBKB/PTPN2/PDE4D	6
BP	GO:0001954	positive regulation of cell-matrix adhesion	3/125	55/18800	0.00585238	0.0151448	0.00688715	VEGFA/KDR/GSK3B	3
BP	GO:0045620	negative regulation of lymphocyte differentiation	3/125	55/18800	0.00585238	0.0151448	0.00688715	IL2/IL4/PTPN2	3
BP	GO:0032635	interleukin-6 production	5/125	172/18800	0.00587101	0.0151618	0.00689488	STAT3/TNF/IFNG/NOS2/PTPN11	5
BP	GO:0032675	regulation of interleukin-6 production	5/125	172/18800	0.00587101	0.0151618	0.00689488	STAT3/TNF/IFNG/NOS2/PTPN11	5
BP	GO:0110148	biomineralization	5/125	172/18800	0.00587101	0.0151618	0.00689488	PTGS2/NOS3/ADRB2/TGFB1/PPARA	5
BP	GO:0055088	lipid homeostasis	5/125	173/18800	0.00601425	0.0154998	0.00704862	PPARG/NR1H3/NR1H2/FABP4/FABP3	5
BP	GO:0071772	response to BMP	5/125	173/18800	0.00601425	0.0154998	0.00704862	TGFB1/XIAP/PPARG/KDR/MAPK3	5
BP	GO:0071773	cellular response to BMP stimulus	5/125	173/18800	0.00601425	0.0154998	0.00704862	TGFB1/XIAP/PPARG/KDR/MAPK3	5
BP	GO:0048016	inositol phosphate-mediated signaling	3/125	56/18800	0.00615401	0.0158384	0.00720258	TNF/PPP3CA/GSK3B	3
BP	GO:2000300	regulation of synaptic vesicle exocytosis	3/125	56/18800	0.00615401	0.0158384	0.00720258	GSK3B/CNR1/BACE1	3
BP	GO:0006740	NADPH regeneration	2/125	18/18800	0.00625849	0.0159549	0.00725557	TP53/G6PD	2
BP	GO:0006977	DNA damage response, signal transduction by p53 class mediator resulting in cell cycle arrest	2/125	18/18800	0.00625849	0.0159549	0.00725557	CDKN1A/TP53	2
BP	GO:0010612	regulation of cardiac muscle adaptation	2/125	18/18800	0.00625849	0.0159549	0.00725557	PPARG/PPP3CA	2
BP	GO:0036499	PERK-mediated unfolded protein response	2/125	18/18800	0.00625849	0.0159549	0.00725557	PTPN1/PTPN2	2
BP	GO:0042772	DNA damage response, signal transduction resulting in transcription	2/125	18/18800	0.00625849	0.0159549	0.00725557	CDKN1A/TP53	2
BP	GO:0043116	negative regulation of vascular permeability	2/125	18/18800	0.00625849	0.0159549	0.00725557	PDE3A/VEGFA	2
BP	GO:0043217	myelin maintenance	2/125	18/18800	0.00625849	0.0159549	0.00725557	CXCR4/AKT1	2
BP	GO:0045722	positive regulation of gluconeogenesis	2/125	18/18800	0.00625849	0.0159549	0.00725557	PTPN2/PPARA	2
BP	GO:0050665	hydrogen peroxide biosynthetic process	2/125	18/18800	0.00625849	0.0159549	0.00725557	CYP1A2/CYP1A1	2
BP	GO:0060391	positive regulation of SMAD protein signal transduction	2/125	18/18800	0.00625849	0.0159549	0.00725557	TGFB1/PPARG	2
BP	GO:0090493	catecholamine uptake	2/125	18/18800	0.00625849	0.0159549	0.00725557	SLC6A2/SLC6A3	2
BP	GO:0140354	lipid import into cell	2/125	18/18800	0.00625849	0.0159549	0.00725557	AKT1/FABP3	2
BP	GO:1903242	regulation of cardiac muscle hypertrophy in response to stress	2/125	18/18800	0.00625849	0.0159549	0.00725557	PPARG/PPP3CA	2
BP	GO:2000319	regulation of T-helper 17 cell differentiation	2/125	18/18800	0.00625849	0.0159549	0.00725557	IL2/IL4	2
BP	GO:0006754	ATP biosynthetic process	3/125	57/18800	0.00646477	0.0164364	0.00747452	TGFB1/IL4/PPARA	3
BP	GO:0038066	p38MAPK cascade	3/125	57/18800	0.00646477	0.0164364	0.00747452	VEGFA/XDH/MAPK14	3
BP	GO:0098900	regulation of action potential	3/125	57/18800	0.00646477	0.0164364	0.00747452	SCN5A/TNF/CNR1	3
BP	GO:2000142	regulation of DNA-templated transcription, initiation	3/125	57/18800	0.00646477	0.0164364	0.00747452	JUN/TP53/ESR1	3
BP	GO:0045787	positive regulation of cell cycle	7/125	329/18800	0.00648023	0.0164646	0.00748734	TNF/SLC6A4/PRKCA/AKT1/CYP1A1/INSR/PTPN11	7
BP	GO:1901987	regulation of cell cycle phase transition	8/125	415/18800	0.0065835	0.0167157	0.00760155	BCL2/CDKN1A/TP53/CDK2/AKT1/CYP1A1/MAPK14/PTPN11	8
BP	GO:0009185	ribonucleoside diphosphate metabolic process	4/125	112/18800	0.00665936	0.0168856	0.00767881	STAT3/IFNG/INSR/PPARA	4
BP	GO:0010633	negative regulation of epithelial cell migration	4/125	112/18800	0.00665936	0.0168856	0.00767881	TNF/TGFB1/IL4/PPARG	4
BP	GO:0002090	regulation of receptor internalization	3/125	58/18800	0.00678474	0.0171574	0.0078024	VEGFA/SELE/INSR	3
BP	GO:0032481	positive regulation of type I interferon production	3/125	58/18800	0.00678474	0.0171574	0.0078024	STAT1/CD14/PTPN11	3
BP	GO:0086065	cell communication involved in cardiac conduction	3/125	58/18800	0.00678474	0.0171574	0.0078024	SCN5A/PRKACA/PDE4D	3
BP	GO:0090303	positive regulation of wound healing	3/125	58/18800	0.00678474	0.0171574	0.0078024	F7/CXCR4/F2	3
BP	GO:0043409	negative regulation of MAPK cascade	5/125	179/18800	0.00692577	0.0174715	0.00794524	PPARG/GSTP1/PTPN1/HMGCR/PTPN2	5
BP	GO:0045017	glycerolipid biosynthetic process	6/125	253/18800	0.00693998	0.0174715	0.00794524	C3/PLA2G4A/NR1H3/NR1H2/FABP3/FABP5	6
BP	GO:0002523	leukocyte migration involved in inflammatory response	2/125	19/18800	0.00696452	0.0174715	0.00794524	TNF/SELE	2
BP	GO:0006837	serotonin transport	2/125	19/18800	0.00696452	0.0174715	0.00794524	SLC6A4/CNR1	2
BP	GO:0010544	negative regulation of platelet activation	2/125	19/18800	0.00696452	0.0174715	0.00794524	NOS3/F2	2
BP	GO:0015732	prostaglandin transport	2/125	19/18800	0.00696452	0.0174715	0.00794524	NOS2/PLA2G4A	2
BP	GO:0032930	positive regulation of superoxide anion generation	2/125	19/18800	0.00696452	0.0174715	0.00794524	TGFB1/GSTP1	2
BP	GO:0035728	response to hepatocyte growth factor	2/125	19/18800	0.00696452	0.0174715	0.00794524	RELA/CREB1	2
BP	GO:0043031	negative regulation of macrophage activation	2/125	19/18800	0.00696452	0.0174715	0.00794524	IL4/NR1H3	2
BP	GO:0051900	regulation of mitochondrial depolarization	2/125	19/18800	0.00696452	0.0174715	0.00794524	BCL2/KDR	2
BP	GO:0070989	oxidative demethylation	2/125	19/18800	0.00696452	0.0174715	0.00794524	CYP3A4/CYP1A2	2
BP	GO:0097202	activation of cysteine-type endopeptidase activity	2/125	19/18800	0.00696452	0.0174715	0.00794524	CASP9/CASP8	2
BP	GO:0034329	cell junction assembly	8/125	420/18800	0.00705612	0.0176895	0.0080444	VEGFA/BCL2/TNF/KDR/PRKACA/ACHE/PRKCA/IKBKB	8
BP	GO:0003014	renal system process	4/125	114/18800	0.00708277	0.0177188	0.0080577	BCL2/PRKACA/HAS2/HSD11B2	4
BP	GO:0042303	molting cycle	4/125	114/18800	0.00708277	0.0177188	0.0080577	PTGS2/RELA/BCL2/TNF	4
BP	GO:0042633	hair cycle	4/125	114/18800	0.00708277	0.0177188	0.0080577	PTGS2/RELA/BCL2/TNF	4
BP	GO:2001257	regulation of cation channel activity	5/125	180/18800	0.00708657	0.0177188	0.0080577	ADRB2/IFNG/PRKACA/MMP9/PDE4D	5
BP	GO:0002820	negative regulation of adaptive immune response	3/125	59/18800	0.00711398	0.0177403	0.00806747	IL2/IL4/AHR	3
BP	GO:0002886	regulation of myeloid leukocyte mediated immunity	3/125	59/18800	0.00711398	0.0177403	0.00806747	IL4/C3/HMOX1	3
BP	GO:0043666	regulation of phosphoprotein phosphatase activity	3/125	59/18800	0.00711398	0.0177403	0.00806747	TNF/IKBKB/GSK3B	3
BP	GO:0071384	cellular response to corticosteroid stimulus	3/125	59/18800	0.00711398	0.0177403	0.00806747	NR3C1/CASP9/CYP1B1	3
BP	GO:1901988	negative regulation of cell cycle phase transition	6/125	255/18800	0.00720203	0.017948	0.00816193	BCL2/CDKN1A/TP53/CDK2/MAPK14/PTPN11	6
BP	GO:0090288	negative regulation of cellular response to growth factor stimulus	4/125	115/18800	0.007301	0.0181826	0.00826863	IL4/PPARG/XDH/PTPN1	4
BP	GO:0006839	mitochondrial transport	5/125	182/18800	0.00741598	0.0184568	0.00839331	BCL2/TP53/MAPK8/BAX/GSK3B	5
BP	GO:0043506	regulation of JUN kinase activity	3/125	60/18800	0.00745255	0.0185234	0.00842359	TNF/GSTP1/PTPN1	3
BP	GO:1903078	positive regulation of protein localization to plasma membrane	3/125	60/18800	0.00745255	0.0185234	0.00842359	TNF/IFNG/AKT1	3
BP	GO:0071675	regulation of mononuclear cell migration	4/125	116/18800	0.00752361	0.0186877	0.00849831	TNF/IL4/AKT1/MAPK3	4
BP	GO:0055001	muscle cell development	5/125	183/18800	0.00758463	0.0188269	0.0085616	VEGFA/BCL2/PPP3CA/G6PD/PPARA	5
BP	GO:0002837	regulation of immune response to tumor cell	2/125	20/18800	0.00770489	0.0189756	0.00862922	CD274/AHR	2
BP	GO:0006525	arginine metabolic process	2/125	20/18800	0.00770489	0.0189756	0.00862922	NOS3/NOS2	2
BP	GO:0010288	response to lead ion	2/125	20/18800	0.00770489	0.0189756	0.00862922	PTGS2/BACE1	2
BP	GO:0032495	response to muramyl dipeptide	2/125	20/18800	0.00770489	0.0189756	0.00862922	RELA/MAPK14	2
BP	GO:0035902	response to immobilization stress	2/125	20/18800	0.00770489	0.0189756	0.00862922	FOS/CYP1A1	2
BP	GO:0036498	IRE1-mediated unfolded protein response	2/125	20/18800	0.00770489	0.0189756	0.00862922	BAX/PTPN1	2
BP	GO:0045591	positive regulation of regulatory T cell differentiation	2/125	20/18800	0.00770489	0.0189756	0.00862922	IL2/IFNG	2
BP	GO:0045821	positive regulation of glycolytic process	2/125	20/18800	0.00770489	0.0189756	0.00862922	IFNG/INSR	2
BP	GO:0051004	regulation of lipoprotein lipase activity	2/125	20/18800	0.00770489	0.0189756	0.00862922	NR1H3/NR1H2	2
BP	GO:0061050	regulation of cell growth involved in cardiac muscle cell development	2/125	20/18800	0.00770489	0.0189756	0.00862922	G6PD/PPARA	2
BP	GO:1903209	positive regulation of oxidative stress-induced cell death	2/125	20/18800	0.00770489	0.0189756	0.00862922	TNF/MCL1	2
BP	GO:2000010	positive regulation of protein localization to cell surface	2/125	20/18800	0.00770489	0.0189756	0.00862922	TNF/AKT1	2
BP	GO:0015718	monocarboxylic acid transport	4/125	117/18800	0.00775066	0.0190758	0.00867482	TNF/NOS2/PLA2G4A/PLA2G1B	4
BP	GO:0043112	receptor metabolic process	3/125	61/18800	0.00780051	0.0191735	0.00871924	TGFB1/ACHE/PTPN1	3
BP	GO:1903409	reactive oxygen species biosynthetic process	3/125	61/18800	0.00780051	0.0191735	0.00871924	CYP1A2/CYP1A1/PPARA	3
BP	GO:0061448	connective tissue development	6/125	260/18800	0.00788845	0.019377	0.0088118	TGFB1/PPARD/MAPK14/TIMP1/MAPK3/PTPN11	6
BP	GO:0006476	protein deacetylation	4/125	118/18800	0.00798217	0.0195945	0.00891069	VEGFA/TP53/MAPK8/IFNG	4
BP	GO:0002040	sprouting angiogenesis	5/125	186/18800	0.00810661	0.019887	0.00904372	PTGS2/VEGFA/KDR/AKT1/HMOX1	5
BP	GO:0043030	regulation of macrophage activation	3/125	62/18800	0.00815793	0.0199999	0.00909506	IL4/PLA2G4A/NR1H3	3
BP	GO:0051928	positive regulation of calcium ion transport	4/125	119/18800	0.00821819	0.0201346	0.00915629	F2/BAX/G6PD/PLA2G1B	4
BP	GO:0002902	regulation of B cell apoptotic process	2/125	21/18800	0.00847913	0.0206265	0.00938001	IL2/BAX	2
BP	GO:0003091	renal water homeostasis	2/125	21/18800	0.00847913	0.0206265	0.00938001	PRKACA/HAS2	2
BP	GO:0006067	ethanol metabolic process	2/125	21/18800	0.00847913	0.0206265	0.00938001	ADH1B/ADH1C	2
BP	GO:0019370	leukotriene biosynthetic process	2/125	21/18800	0.00847913	0.0206265	0.00938001	PLA2G4A/PLA2G1B	2
BP	GO:0043371	negative regulation of CD4-positive, alpha-beta T cell differentiation	2/125	21/18800	0.00847913	0.0206265	0.00938001	IL2/IL4	2
BP	GO:0051882	mitochondrial depolarization	2/125	21/18800	0.00847913	0.0206265	0.00938001	BCL2/KDR	2
BP	GO:0060065	uterus development	2/125	21/18800	0.00847913	0.0206265	0.00938001	ESR1/CYP19A1	2
BP	GO:0071498	cellular response to fluid shear stress	2/125	21/18800	0.00847913	0.0206265	0.00938001	PTGS2/HAS2	2
BP	GO:1900543	negative regulation of purine nucleotide metabolic process	2/125	21/18800	0.00847913	0.0206265	0.00938001	STAT3/PPARA	2
BP	GO:1901739	regulation of myoblast fusion	2/125	21/18800	0.00847913	0.0206265	0.00938001	IL4/MAPK14	2
BP	GO:2000178	negative regulation of neural precursor cell proliferation	2/125	21/18800	0.00847913	0.0206265	0.00938001	TP53/SLC6A4	2
BP	GO:0006949	syncytium formation	3/125	63/18800	0.00852486	0.0206711	0.0094003	IL4/MAPK14/CYP19A1	3
BP	GO:0032613	interleukin-10 production	3/125	63/18800	0.00852486	0.0206711	0.0094003	STAT3/IL4/CD274	3
BP	GO:0032623	interleukin-2 production	3/125	63/18800	0.00852486	0.0206711	0.0094003	CD80/CD86/PDE4D	3
BP	GO:0032653	regulation of interleukin-10 production	3/125	63/18800	0.00852486	0.0206711	0.0094003	STAT3/IL4/CD274	3
BP	GO:0032663	regulation of interleukin-2 production	3/125	63/18800	0.00852486	0.0206711	0.0094003	CD80/CD86/PDE4D	3
BP	GO:0009749	response to glucose	5/125	189/18800	0.00865306	0.0209685	0.00953554	CASP3/PRKACA/PPARD/ICAM1/PPP3CA	5
BP	GO:0051209	release of sequestered calcium ion into cytosol	4/125	121/18800	0.00870386	0.0210646	0.00957921	F2/PRKACA/BAX/PDE4D	4
BP	GO:0055007	cardiac muscle cell differentiation	4/125	121/18800	0.00870386	0.0210646	0.00957921	VEGFA/TGFB1/G6PD/PPARA	4
BP	GO:0090596	sensory organ morphogenesis	6/125	266/18800	0.00877305	0.0212184	0.00964917	STAT3/VEGFA/BCL2/KDR/BAX/MAPK3	6
BP	GO:0014015	positive regulation of gliogenesis	3/125	64/18800	0.00890135	0.0215011	0.00977775	TNF/TGFB1/CXCR4	3
BP	GO:0031638	zymogen activation	3/125	64/18800	0.00890135	0.0215011	0.00977775	PLAU/CASP9/CASP8	3
BP	GO:0090092	regulation of transmembrane receptor protein serine/threonine kinase signaling pathway	6/125	267/18800	0.00892712	0.0215496	0.00979978	TP53/TGFB1/XIAP/PPARG/KDR/PPARA	6
BP	GO:0010811	positive regulation of cell-substrate adhesion	4/125	122/18800	0.00895358	0.0215583	0.00980374	VEGFA/KDR/HAS2/GSK3B	4
BP	GO:0014902	myotube differentiation	4/125	122/18800	0.00895358	0.0215583	0.00980374	BCL2/IL4/PPP3CA/MAPK14	4
BP	GO:0019730	antimicrobial humoral response	4/125	122/18800	0.00895358	0.0215583	0.00980374	CXCL8/F2/SLPI/PLA2G1B	4
BP	GO:0051283	negative regulation of sequestering of calcium ion	4/125	122/18800	0.00895358	0.0215583	0.00980374	F2/PRKACA/BAX/PDE4D	4
BP	GO:0002244	hematopoietic progenitor cell differentiation	4/125	123/18800	0.00920794	0.0219147	0.0099658	BCL2/TP53/TGFB1/KDR	4
BP	GO:0006164	purine nucleotide biosynthetic process	5/125	192/18800	0.00922453	0.0219147	0.0099658	NOS3/TGFB1/IL4/NOS2/PPARA	5
BP	GO:0002363	alpha-beta T cell lineage commitment	2/125	22/18800	0.00928675	0.0219147	0.0099658	STAT3/BCL2	2
BP	GO:0002834	regulation of response to tumor cell	2/125	22/18800	0.00928675	0.0219147	0.0099658	CD274/AHR	2
BP	GO:0006907	pinocytosis	2/125	22/18800	0.00928675	0.0219147	0.0099658	NR1H3/NR1H2	2
BP	GO:0007413	axonal fasciculation	2/125	22/18800	0.00928675	0.0219147	0.0099658	CASP3/CNR1	2
BP	GO:0007530	sex determination	2/125	22/18800	0.00928675	0.0219147	0.0099658	AR/INSR	2
BP	GO:0007620	copulation	2/125	22/18800	0.00928675	0.0219147	0.0099658	SLC6A4/CNR1	2
BP	GO:0010042	response to manganese ion	2/125	22/18800	0.00928675	0.0219147	0.0099658	PTGS2/BACE1	2
BP	GO:0010226	response to lithium ion	2/125	22/18800	0.00928675	0.0219147	0.0099658	PTGS2/FABP4	2
BP	GO:0010829	negative regulation of glucose transmembrane transport	2/125	22/18800	0.00928675	0.0219147	0.0099658	TNF/FABP5	2
BP	GO:0015874	norepinephrine transport	2/125	22/18800	0.00928675	0.0219147	0.0099658	SLC6A2/SLC6A3	2
BP	GO:0031065	positive regulation of histone deacetylation	2/125	22/18800	0.00928675	0.0219147	0.0099658	VEGFA/TP53	2
BP	GO:0032891	negative regulation of organic acid transport	2/125	22/18800	0.00928675	0.0219147	0.0099658	TNF/AKT1	2
BP	GO:0032928	regulation of superoxide anion generation	2/125	22/18800	0.00928675	0.0219147	0.0099658	TGFB1/GSTP1	2
BP	GO:0043369	CD4-positive or CD8-positive, alpha-beta T cell lineage commitment	2/125	22/18800	0.00928675	0.0219147	0.0099658	STAT3/BCL2	2
BP	GO:0045624	positive regulation of T-helper cell differentiation	2/125	22/18800	0.00928675	0.0219147	0.0099658	CD80/CD86	2
BP	GO:0045980	negative regulation of nucleotide metabolic process	2/125	22/18800	0.00928675	0.0219147	0.0099658	STAT3/PPARA	2
BP	GO:0048634	regulation of muscle organ development	2/125	22/18800	0.00928675	0.0219147	0.0099658	TGFB1/CREB1	2
BP	GO:0051000	positive regulation of nitric-oxide synthase activity	2/125	22/18800	0.00928675	0.0219147	0.0099658	TNF/AKT1	2
BP	GO:0071305	cellular response to vitamin D	2/125	22/18800	0.00928675	0.0219147	0.0099658	RXRA/VDR	2
BP	GO:0090335	regulation of brown fat cell differentiation	2/125	22/18800	0.00928675	0.0219147	0.0099658	PTGS2/MAPK14	2
BP	GO:0106030	neuron projection fasciculation	2/125	22/18800	0.00928675	0.0219147	0.0099658	CASP3/CNR1	2
BP	GO:0140467	integrated stress response signaling	2/125	22/18800	0.00928675	0.0219147	0.0099658	PTPN1/PTPN2	2
BP	GO:1902644	tertiary alcohol metabolic process	2/125	22/18800	0.00928675	0.0219147	0.0099658	HSD11B2/AKR1B10	2
BP	GO:1903589	positive regulation of blood vessel endothelial cell proliferation involved in sprouting angiogenesis	2/125	22/18800	0.00928675	0.0219147	0.0099658	VEGFA/HMOX1	2
BP	GO:0006749	glutathione metabolic process	3/125	65/18800	0.00928746	0.0219147	0.0099658	GSTM1/GSTP1/G6PD	3
BP	GO:0014823	response to activity	3/125	65/18800	0.00928746	0.0219147	0.0099658	TNF/CXCR4/PPARD	3
BP	GO:0031100	animal organ regeneration	3/125	65/18800	0.00928746	0.0219147	0.0099658	F7/TNF/HMOX1	3
BP	GO:0031343	positive regulation of cell killing	3/125	65/18800	0.00928746	0.0219147	0.0099658	MAPK8/IFNG/NOS2	3
BP	GO:0042446	hormone biosynthetic process	3/125	65/18800	0.00928746	0.0219147	0.0099658	CYP19A1/CYP17A1/DHCR7	3
BP	GO:0045576	mast cell activation	3/125	65/18800	0.00928746	0.0219147	0.0099658	IL4/HMOX1/CNR1	3
BP	GO:0042177	negative regulation of protein catabolic process	4/125	124/18800	0.00946697	0.0222964	0.0101394	RELA/NOS2/TIMP1/HMGCR	4
BP	GO:0051224	negative regulation of protein transport	4/125	124/18800	0.00946697	0.0222964	0.0101394	PPP3CA/NR1H3/HMGCR/PTPN11	4
BP	GO:0051282	regulation of sequestering of calcium ion	4/125	124/18800	0.00946697	0.0222964	0.0101394	F2/PRKACA/BAX/PDE4D	4
BP	GO:0046700	heterocycle catabolic process	8/125	443/18800	0.00956852	0.0225215	0.0102418	BAX/PRKCA/AKT1/XDH/HMOX1/CYP1A1/MAPK14/PDE4D	8
BP	GO:0071897	DNA biosynthetic process	5/125	194/18800	0.00961968	0.0226278	0.0102901	CDKN1A/TNF/TP53/CYP1B1/MAPK3	5
BP	GO:0033013	tetrapyrrole metabolic process	3/125	66/18800	0.00968322	0.0227489	0.0103452	HMOX1/CYP1A2/CYP1A1	3
BP	GO:1900076	regulation of cellular response to insulin stimulus	3/125	66/18800	0.00968322	0.0227489	0.0103452	PTPN1/PTPN2/PTPN11	3
BP	GO:0051216	cartilage development	5/125	195/18800	0.00982156	0.0230596	0.0104864	TGFB1/MAPK14/TIMP1/MAPK3/PTPN11	5
BP	GO:0022898	regulation of transmembrane transporter activity	6/125	273/18800	0.00989259	0.0232119	0.0105557	ADRB2/BCL2/IFNG/PRKACA/MMP9/PDE4D	6
BP	GO:0051926	negative regulation of calcium ion transport	3/125	67/18800	0.0100887	0.0235575	0.0107129	PTGS2/NOS3/BCL2	3
BP	GO:0055021	regulation of cardiac muscle tissue growth	3/125	67/18800	0.0100887	0.0235575	0.0107129	MAPK14/G6PD/PPARA	3
BP	GO:1904377	positive regulation of protein localization to cell periphery	3/125	67/18800	0.0100887	0.0235575	0.0107129	TNF/IFNG/AKT1	3
BP	GO:0002053	positive regulation of mesenchymal cell proliferation	2/125	23/18800	0.0101273	0.0235575	0.0107129	STAT1/KDR	2
BP	GO:0002689	negative regulation of leukocyte chemotaxis	2/125	23/18800	0.0101273	0.0235575	0.0107129	DPP4/CYP19A1	2
BP	GO:0003323	type B pancreatic cell development	2/125	23/18800	0.0101273	0.0235575	0.0107129	AKT1/GSK3B	2
BP	GO:0008211	glucocorticoid metabolic process	2/125	23/18800	0.0101273	0.0235575	0.0107129	CYP17A1/HSD11B2	2
BP	GO:0010640	regulation of platelet-derived growth factor receptor signaling pathway	2/125	23/18800	0.0101273	0.0235575	0.0107129	F7/PTPN2	2
BP	GO:0010893	positive regulation of steroid biosynthetic process	2/125	23/18800	0.0101273	0.0235575	0.0107129	TNF/IFNG	2
BP	GO:0030194	positive regulation of blood coagulation	2/125	23/18800	0.0101273	0.0235575	0.0107129	F7/F2	2
BP	GO:0034105	positive regulation of tissue remodeling	2/125	23/18800	0.0101273	0.0235575	0.0107129	IL2/PPP3CA	2
BP	GO:0090208	positive regulation of triglyceride metabolic process	2/125	23/18800	0.0101273	0.0235575	0.0107129	NR1H3/NR1H2	2
BP	GO:1900048	positive regulation of hemostasis	2/125	23/18800	0.0101273	0.0235575	0.0107129	F7/F2	2
BP	GO:2001169	regulation of ATP biosynthetic process	2/125	23/18800	0.0101273	0.0235575	0.0107129	IL4/PPARA	2
BP	GO:0050852	T cell receptor signaling pathway	4/125	127/18800	0.0102724	0.0238803	0.0108597	RELA/IKBKB/PTPN2/PDE4D	4
BP	GO:0044270	cellular nitrogen compound catabolic process	8/125	449/18800	0.0103219	0.0239806	0.0109053	BAX/PRKCA/AKT1/XDH/HMOX1/CYP3A4/MAPK14/PDE4D	8
BP	GO:0009206	purine ribonucleoside triphosphate biosynthetic process	3/125	68/18800	0.0105039	0.0243735	0.011084	TGFB1/IL4/PPARA	3
BP	GO:0046626	regulation of insulin receptor signaling pathway	3/125	68/18800	0.0105039	0.0243735	0.011084	PTPN1/PTPN2/PTPN11	3
BP	GO:0045931	positive regulation of mitotic cell cycle	4/125	128/18800	0.0105504	0.0244363	0.0111125	PRKCA/AKT1/CYP1A1/PTPN11	4
BP	GO:0051208	sequestering of calcium ion	4/125	128/18800	0.0105504	0.0244363	0.0111125	F2/PRKACA/BAX/PDE4D	4
BP	GO:1904950	negative regulation of establishment of protein localization	4/125	128/18800	0.0105504	0.0244363	0.0111125	PPP3CA/NR1H3/HMGCR/PTPN11	4
BP	GO:0001101	response to acid chemical	4/125	129/18800	0.0108333	0.0250607	0.0113965	F7/VEGFA/TNF/CASP3	4
BP	GO:0035601	protein deacylation	4/125	129/18800	0.0108333	0.0250607	0.0113965	VEGFA/TP53/MAPK8/IFNG	4
BP	GO:0009145	purine nucleoside triphosphate biosynthetic process	3/125	69/18800	0.010929	0.0250931	0.0114112	TGFB1/IL4/PPARA	3
BP	GO:0046635	positive regulation of alpha-beta T cell activation	3/125	69/18800	0.010929	0.0250931	0.0114112	IFNG/CD80/CD86	3
BP	GO:0050795	regulation of behavior	3/125	69/18800	0.010929	0.0250931	0.0114112	STAT3/ADRB1/CNR1	3
BP	GO:0050922	negative regulation of chemotaxis	3/125	69/18800	0.010929	0.0250931	0.0114112	DPP4/CYP19A1/PTPN2	3
BP	GO:0070830	bicellular tight junction assembly	3/125	69/18800	0.010929	0.0250931	0.0114112	TNF/PRKACA/IKBKB	3
BP	GO:0001964	startle response	2/125	24/18800	0.0110003	0.0250931	0.0114112	SLC6A3/BACE1	2
BP	GO:0002922	positive regulation of humoral immune response	2/125	24/18800	0.0110003	0.0250931	0.0114112	TNF/C3	2
BP	GO:0032740	positive regulation of interleukin-17 production	2/125	24/18800	0.0110003	0.0250931	0.0114112	TGFB1/IL2	2
BP	GO:0035162	embryonic hemopoiesis	2/125	24/18800	0.0110003	0.0250931	0.0114112	VEGFA/KDR	2
BP	GO:0036003	positive regulation of transcription from RNA polymerase II promoter in response to stress	2/125	24/18800	0.0110003	0.0250931	0.0114112	VEGFA/TP53	2
BP	GO:0038095	Fc-epsilon receptor signaling pathway	2/125	24/18800	0.0110003	0.0250931	0.0114112	MAPK8/IKBKB	2
BP	GO:0042730	fibrinolysis	2/125	24/18800	0.0110003	0.0250931	0.0114112	PLAU/F2	2
BP	GO:0048011	neurotrophin TRK receptor signaling pathway	2/125	24/18800	0.0110003	0.0250931	0.0114112	CASP3/PTPN11	2
BP	GO:0048143	astrocyte activation	2/125	24/18800	0.0110003	0.0250931	0.0114112	TNF/IFNG	2
BP	GO:0050820	positive regulation of coagulation	2/125	24/18800	0.0110003	0.0250931	0.0114112	F7/F2	2
BP	GO:0051156	glucose 6-phosphate metabolic process	2/125	24/18800	0.0110003	0.0250931	0.0114112	TP53/G6PD	2
BP	GO:0060143	positive regulation of syncytium formation by plasma membrane fusion	2/125	24/18800	0.0110003	0.0250931	0.0114112	IL4/MAPK14	2
BP	GO:1901028	regulation of mitochondrial outer membrane permeabilization involved in apoptotic signaling pathway	2/125	24/18800	0.0110003	0.0250931	0.0114112	MAPK8/GSK3B	2
BP	GO:1901863	positive regulation of muscle tissue development	2/125	24/18800	0.0110003	0.0250931	0.0114112	BCL2/CREB1	2
BP	GO:2000209	regulation of anoikis	2/125	24/18800	0.0110003	0.0250931	0.0114112	BCL2/MCL1	2
BP	GO:2000679	positive regulation of transcription regulatory region DNA binding	2/125	24/18800	0.0110003	0.0250931	0.0114112	TGFB1/IFNG	2
BP	GO:2000737	negative regulation of stem cell differentiation	2/125	24/18800	0.0110003	0.0250931	0.0114112	STAT3/GSK3B	2
BP	GO:2001026	regulation of endothelial cell chemotaxis	2/125	24/18800	0.0110003	0.0250931	0.0114112	VEGFA/KDR	2
BP	GO:1901888	regulation of cell junction assembly	5/125	201/18800	0.0110944	0.0252925	0.0115019	VEGFA/TNF/KDR/PRKACA/IKBKB	5
BP	GO:0009132	nucleoside diphosphate metabolic process	4/125	130/18800	0.011121	0.0253073	0.0115086	STAT3/IFNG/INSR/PPARA	4
BP	GO:0017015	regulation of transforming growth factor beta receptor signaling pathway	4/125	130/18800	0.011121	0.0253073	0.0115086	TP53/TGFB1/PPARG/PPARA	4
BP	GO:0048565	digestive tract development	4/125	130/18800	0.011121	0.0253073	0.0115086	BCL2/TNF/CXCL8/CYP1A1	4
BP	GO:0072522	purine-containing compound biosynthetic process	5/125	202/18800	0.011317	0.0257377	0.0117043	NOS3/TGFB1/IL4/NOS2/PPARA	5
BP	GO:0032722	positive regulation of chemokine production	3/125	70/18800	0.0113638	0.0258132	0.0117387	TNF/IFNG/HMOX1	3
BP	GO:0051966	regulation of synaptic transmission, glutamatergic	3/125	70/18800	0.0113638	0.0258132	0.0117387	PTGS2/TNF/CNR1	3
BP	GO:0000018	regulation of DNA recombination	4/125	131/18800	0.0114136	0.0259107	0.011783	TGFB1/IL2/IL4/CD40	4
BP	GO:0072659	protein localization to plasma membrane	6/125	283/18800	0.0116638	0.0264627	0.012034	TNF/TGFB1/IFNG/AR/IKBKB/AKT1	6
BP	GO:0032874	positive regulation of stress-activated MAPK cascade	4/125	132/18800	0.0117111	0.0265382	0.0120684	VEGFA/TNF/XIAP/XDH	4
BP	GO:0071333	cellular response to glucose stimulus	4/125	132/18800	0.0117111	0.0265382	0.0120684	PRKACA/PPARD/ICAM1/PPP3CA	4
BP	GO:0050766	positive regulation of phagocytosis	3/125	71/18800	0.0118086	0.0267269	0.0121542	TNF/IFNG/C3	3
BP	GO:1904427	positive regulation of calcium ion transmembrane transport	3/125	71/18800	0.0118086	0.0267269	0.0121542	F2/BAX/G6PD	3
BP	GO:0002438	acute inflammatory response to antigenic stimulus	2/125	25/18800	0.0119053	0.0267691	0.0121734	C3/CNR1	2
BP	GO:0032469	endoplasmic reticulum calcium ion homeostasis	2/125	25/18800	0.0119053	0.0267691	0.0121734	BCL2/BAX	2
BP	GO:0032967	positive regulation of collagen biosynthetic process	2/125	25/18800	0.0119053	0.0267691	0.0121734	TGFB1/F2	2
BP	GO:0045932	negative regulation of muscle contraction	2/125	25/18800	0.0119053	0.0267691	0.0121734	PTGS2/ADRB2	2
BP	GO:0046639	negative regulation of alpha-beta T cell differentiation	2/125	25/18800	0.0119053	0.0267691	0.0121734	IL2/IL4	2
BP	GO:0060307	regulation of ventricular cardiac muscle cell membrane repolarization	2/125	25/18800	0.0119053	0.0267691	0.0121734	SCN5A/KCNH2	2
BP	GO:0060396	growth hormone receptor signaling pathway	2/125	25/18800	0.0119053	0.0267691	0.0121734	STAT3/PTPN1	2
BP	GO:0070423	nucleotide-binding oligomerization domain containing signaling pathway	2/125	25/18800	0.0119053	0.0267691	0.0121734	RELA/XIAP	2
BP	GO:0086064	cell communication by electrical coupling involved in cardiac conduction	2/125	25/18800	0.0119053	0.0267691	0.0121734	PRKACA/PDE4D	2
BP	GO:1905048	regulation of metallopeptidase activity	2/125	25/18800	0.0119053	0.0267691	0.0121734	STAT3/TIMP1	2
BP	GO:2000193	positive regulation of fatty acid transport	2/125	25/18800	0.0119053	0.0267691	0.0121734	PLA2G4A/FABP3	2
BP	GO:0098732	macromolecule deacylation	4/125	133/18800	0.0120136	0.0269966	0.0122768	VEGFA/TP53/MAPK8/IFNG	4
BP	GO:0042246	tissue regeneration	3/125	72/18800	0.0122632	0.027492	0.0125021	CDKN1A/PPARD/PPP3CA	3
BP	GO:0050810	regulation of steroid biosynthetic process	3/125	72/18800	0.0122632	0.027492	0.0125021	TNF/IFNG/DHCR7	3
BP	GO:0051937	catecholamine transport	3/125	72/18800	0.0122632	0.027492	0.0125021	SLC6A2/SLC6A3/CNR1	3
BP	GO:1903036	positive regulation of response to wounding	3/125	72/18800	0.0122632	0.027492	0.0125021	F7/CXCR4/F2	3
BP	GO:0070304	positive regulation of stress-activated protein kinase signaling cascade	4/125	134/18800	0.012321	0.0275889	0.0125462	VEGFA/TNF/XIAP/XDH	4
BP	GO:0071331	cellular response to hexose stimulus	4/125	134/18800	0.012321	0.0275889	0.0125462	PRKACA/PPARD/ICAM1/PPP3CA	4
BP	GO:2000573	positive regulation of DNA biosynthetic process	3/125	73/18800	0.0127278	0.0284343	0.0129306	TNF/CYP1B1/MAPK3	3
BP	GO:0001783	B cell apoptotic process	2/125	26/18800	0.0128418	0.0284343	0.0129306	IL2/BAX	2
BP	GO:0002026	regulation of the force of heart contraction	2/125	26/18800	0.0128418	0.0284343	0.0129306	NOS3/ADRB1	2
BP	GO:0010714	positive regulation of collagen metabolic process	2/125	26/18800	0.0128418	0.0284343	0.0129306	TGFB1/F2	2
BP	GO:0033598	mammary gland epithelial cell proliferation	2/125	26/18800	0.0128418	0.0284343	0.0129306	ESR1/BAX	2
BP	GO:0034377	plasma lipoprotein particle assembly	2/125	26/18800	0.0128418	0.0284343	0.0129306	PRKACA/NR1H2	2
BP	GO:0035872	nucleotide-binding domain, leucine rich repeat containing receptor signaling pathway	2/125	26/18800	0.0128418	0.0284343	0.0129306	RELA/XIAP	2
BP	GO:0048641	regulation of skeletal muscle tissue development	2/125	26/18800	0.0128418	0.0284343	0.0129306	BCL2/TGFB1	2
BP	GO:0051204	protein insertion into mitochondrial membrane	2/125	26/18800	0.0128418	0.0284343	0.0129306	MAPK8/BAX	2
BP	GO:0051894	positive regulation of focal adhesion assembly	2/125	26/18800	0.0128418	0.0284343	0.0129306	VEGFA/KDR	2
BP	GO:0060259	regulation of feeding behavior	2/125	26/18800	0.0128418	0.0284343	0.0129306	STAT3/CNR1	2
BP	GO:0060314	regulation of ryanodine-sensitive calcium-release channel activity	2/125	26/18800	0.0128418	0.0284343	0.0129306	PRKACA/PDE4D	2
BP	GO:0060561	apoptotic process involved in morphogenesis	2/125	26/18800	0.0128418	0.0284343	0.0129306	BAX/VDR	2
BP	GO:0060740	prostate gland epithelium morphogenesis	2/125	26/18800	0.0128418	0.0284343	0.0129306	ESR1/AR	2
BP	GO:0070102	interleukin-6-mediated signaling pathway	2/125	26/18800	0.0128418	0.0284343	0.0129306	STAT3/PTPN2	2
BP	GO:0071378	cellular response to growth hormone stimulus	2/125	26/18800	0.0128418	0.0284343	0.0129306	STAT3/PTPN1	2
BP	GO:0071549	cellular response to dexamethasone stimulus	2/125	26/18800	0.0128418	0.0284343	0.0129306	NR3C1/CASP9	2
BP	GO:1904385	cellular response to angiotensin	2/125	26/18800	0.0128418	0.0284343	0.0129306	CA2/RELA	2
BP	GO:2000316	regulation of T-helper 17 type immune response	2/125	26/18800	0.0128418	0.0284343	0.0129306	IL2/IL4	2
BP	GO:0030900	forebrain development	7/125	376/18800	0.0129105	0.0285697	0.0129922	SCN5A/CASP3/CXCR4/BAX/SLC6A3/GSK3B/CREB1	7
BP	GO:0071326	cellular response to monosaccharide stimulus	4/125	136/18800	0.012951	0.0286424	0.0130253	PRKACA/PPARD/ICAM1/PPP3CA	4
BP	GO:0051607	defense response to virus	6/125	290/18800	0.0130299	0.0288	0.013097	RELA/BCL2/STAT1/IFNG/IL4/CD40	6
BP	GO:0009201	ribonucleoside triphosphate biosynthetic process	3/125	74/18800	0.0132024	0.0291131	0.0132393	TGFB1/IL4/PPARA	3
BP	GO:0060420	regulation of heart growth	3/125	74/18800	0.0132024	0.0291131	0.0132393	MAPK14/G6PD/PPARA	3
BP	GO:0070988	demethylation	3/125	74/18800	0.0132024	0.0291131	0.0132393	CYP3A4/CYP1A2/CYP1A1	3
BP	GO:0072088	nephron epithelium morphogenesis	3/125	74/18800	0.0132024	0.0291131	0.0132393	VEGFA/BCL2/STAT1	3
BP	GO:0140546	defense response to symbiont	6/125	291/18800	0.0132338	0.0291654	0.0132631	RELA/BCL2/STAT1/IFNG/IL4/CD40	6
BP	GO:0048863	stem cell differentiation	5/125	211/18800	0.0134587	0.0296437	0.0134806	STAT3/TP53/ESR1/GSK3B/MAPK3	5
BP	GO:0031644	regulation of nervous system process	4/125	138/18800	0.0136011	0.0299399	0.0136153	NOS3/ADRB2/TNF/FABP5	4
BP	GO:0021536	diencephalon development	3/125	75/18800	0.013687	0.0300412	0.0136614	BAX/SLC6A3/CREB1	3
BP	GO:0045685	regulation of glial cell differentiation	3/125	75/18800	0.013687	0.0300412	0.0136614	TGFB1/CXCR4/F2	3
BP	GO:0071479	cellular response to ionizing radiation	3/125	75/18800	0.013687	0.0300412	0.0136614	CDKN1A/TP53/MAPK14	3
BP	GO:0086003	cardiac muscle cell contraction	3/125	75/18800	0.013687	0.0300412	0.0136614	SCN5A/KCNH2/PDE4D	3
BP	GO:0120192	tight junction assembly	3/125	75/18800	0.013687	0.0300412	0.0136614	TNF/PRKACA/IKBKB	3
BP	GO:0002418	immune response to tumor cell	2/125	27/18800	0.0138094	0.0300998	0.013688	CD274/AHR	2
BP	GO:0009065	glutamine family amino acid catabolic process	2/125	27/18800	0.0138094	0.0300998	0.013688	NOS3/NOS2	2
BP	GO:0010460	positive regulation of heart rate	2/125	27/18800	0.0138094	0.0300998	0.013688	ADRB1/PDE4D	2
BP	GO:0010758	regulation of macrophage chemotaxis	2/125	27/18800	0.0138094	0.0300998	0.013688	CYP19A1/MAPK3	2
BP	GO:0010884	positive regulation of lipid storage	2/125	27/18800	0.0138094	0.0300998	0.013688	C3/NR1H2	2
BP	GO:0030325	adrenal gland development	2/125	27/18800	0.0138094	0.0300998	0.013688	CYP1B1/INSR	2
BP	GO:0036037	CD8-positive, alpha-beta T cell activation	2/125	27/18800	0.0138094	0.0300998	0.013688	BCL2/CD274	2
BP	GO:0042537	benzene-containing compound metabolic process	2/125	27/18800	0.0138094	0.0300998	0.013688	CYP1B1/GSTM1	2
BP	GO:0051953	negative regulation of amine transport	2/125	27/18800	0.0138094	0.0300998	0.013688	TNF/CNR1	2
BP	GO:0071280	cellular response to copper ion	2/125	27/18800	0.0138094	0.0300998	0.013688	CYP1A1/BACE1	2
BP	GO:0071624	positive regulation of granulocyte chemotaxis	2/125	27/18800	0.0138094	0.0300998	0.013688	CXCL8/IL4	2
BP	GO:1900017	positive regulation of cytokine production involved in inflammatory response	2/125	27/18800	0.0138094	0.0300998	0.013688	STAT3/TNF	2
BP	GO:0030968	endoplasmic reticulum unfolded protein response	3/125	76/18800	0.0141816	0.0308754	0.0140407	BAX/PTPN1/PTPN2	3
BP	GO:0061912	selective autophagy	3/125	76/18800	0.0141816	0.0308754	0.0140407	ADRB2/TP53/MAPK3	3
BP	GO:0007272	ensheathment of neurons	4/125	140/18800	0.0142717	0.0310179	0.0141055	TNF/CXCR4/PPARD/AKT1	4
BP	GO:0008366	axon ensheathment	4/125	140/18800	0.0142717	0.0310179	0.0141055	TNF/CXCR4/PPARD/AKT1	4
BP	GO:0050768	negative regulation of neurogenesis	4/125	140/18800	0.0142717	0.0310179	0.0141055	TNF/TP53/F2/PPP3CA	4
BP	GO:0043297	apical junction assembly	3/125	77/18800	0.0146862	0.0318089	0.0144652	TNF/PRKACA/IKBKB	3
BP	GO:0051149	positive regulation of muscle cell differentiation	3/125	77/18800	0.0146862	0.0318089	0.0144652	BCL2/TGFB1/MAPK14	3
BP	GO:0055117	regulation of cardiac muscle contraction	3/125	77/18800	0.0146862	0.0318089	0.0144652	SCN5A/PRKACA/PDE4D	3
BP	GO:0070373	negative regulation of ERK1 and ERK2 cascade	3/125	77/18800	0.0146862	0.0318089	0.0144652	GSTP1/PTPN1/PTPN2	3
BP	GO:0072028	nephron morphogenesis	3/125	77/18800	0.0146862	0.0318089	0.0144652	VEGFA/BCL2/STAT1	3
BP	GO:1903201	regulation of oxidative stress-induced cell death	3/125	77/18800	0.0146862	0.0318089	0.0144652	TNF/MCL1/AKT1	3
BP	GO:0002253	activation of immune response	7/125	386/18800	0.0147234	0.0318705	0.0144933	RELA/BCL2/C3/BAX/IKBKB/PTPN2/PDE4D	7
BP	GO:0061564	axon development	8/125	479/18800	0.0147667	0.0318705	0.0144933	VEGFA/BCL2/JUN/CASP3/GSK3B/CREB1/PTPN11/CNR1	8
BP	GO:0014072	response to isoquinoline alkaloid	2/125	28/18800	0.0148076	0.0318705	0.0144933	CXCR4/CNR1	2
BP	GO:0030431	sleep	2/125	28/18800	0.0148076	0.0318705	0.0144933	FOS/ADRB1	2
BP	GO:0032801	receptor catabolic process	2/125	28/18800	0.0148076	0.0318705	0.0144933	TGFB1/PTPN1	2
BP	GO:0042133	neurotransmitter metabolic process	2/125	28/18800	0.0148076	0.0318705	0.0144933	ACHE/BCHE	2
BP	GO:0043278	response to morphine	2/125	28/18800	0.0148076	0.0318705	0.0144933	CXCR4/CNR1	2
BP	GO:0043949	regulation of cAMP-mediated signaling	2/125	28/18800	0.0148076	0.0318705	0.0144933	PDE3A/PDE4D	2
BP	GO:0050996	positive regulation of lipid catabolic process	2/125	28/18800	0.0148076	0.0318705	0.0144933	FABP1/PPARA	2
BP	GO:0060512	prostate gland morphogenesis	2/125	28/18800	0.0148076	0.0318705	0.0144933	ESR1/AR	2
BP	GO:0070723	response to cholesterol	2/125	28/18800	0.0148076	0.0318705	0.0144933	F7/TGFB1	2
BP	GO:0002429	immune response-activating cell surface receptor signaling pathway	6/125	300/18800	0.015171	0.0326156	0.0148321	RELA/BCL2/BAX/IKBKB/PTPN2/PDE4D	6
BP	GO:0002757	immune response-activating signal transduction	6/125	300/18800	0.015171	0.0326156	0.0148321	RELA/BCL2/BAX/IKBKB/PTPN2/PDE4D	6
BP	GO:0033077	T cell differentiation in thymus	3/125	78/18800	0.015201	0.0326241	0.014836	BCL2/TP53/PTPN2	3
BP	GO:0043537	negative regulation of blood vessel endothelial cell migration	3/125	78/18800	0.015201	0.0326241	0.014836	TNF/TGFB1/PPARG	3
BP	GO:1901616	organic hydroxy compound catabolic process	3/125	78/18800	0.015201	0.0326241	0.014836	CYP3A4/SLC6A3/AKR1B10	3
BP	GO:0001508	action potential	4/125	143/18800	0.0153163	0.032853	0.01494	SCN5A/KCNH2/TNF/CNR1	4
BP	GO:0010948	negative regulation of cell cycle process	6/125	301/18800	0.0153978	0.0330091	0.015011	BCL2/CDKN1A/TP53/CDK2/MAPK14/PTPN11	6
BP	GO:0051651	maintenance of location in cell	5/125	219/18800	0.0155791	0.0333787	0.0151791	F2/PRKACA/BAX/AKT1/PDE4D	5
BP	GO:0051592	response to calcium ion	4/125	144/18800	0.0156749	0.0335105	0.015239	SCN5A/FOS/JUN/PPP3CA	4
BP	GO:0030301	cholesterol transport	3/125	79/18800	0.0157258	0.0335105	0.015239	NPC1L1/NR1H3/NR1H2	3
BP	GO:0061844	antimicrobial humoral immune response mediated by antimicrobial peptide	3/125	79/18800	0.0157258	0.0335105	0.015239	CXCL8/F2/PLA2G1B	3
BP	GO:1903556	negative regulation of tumor necrosis factor superfamily cytokine production	3/125	79/18800	0.0157258	0.0335105	0.015239	IL4/CD274/GSTP1	3
BP	GO:0002068	glandular epithelial cell development	2/125	29/18800	0.015836	0.0335105	0.015239	AKT1/GSK3B	2
BP	GO:0002825	regulation of T-helper 1 type immune response	2/125	29/18800	0.015836	0.0335105	0.015239	CD80/PLA2G4A	2
BP	GO:0003298	physiological muscle hypertrophy	2/125	29/18800	0.015836	0.0335105	0.015239	G6PD/PPARA	2
BP	GO:0003301	physiological cardiac muscle hypertrophy	2/125	29/18800	0.015836	0.0335105	0.015239	G6PD/PPARA	2
BP	GO:0003309	type B pancreatic cell differentiation	2/125	29/18800	0.015836	0.0335105	0.015239	AKT1/GSK3B	2
BP	GO:0006656	phosphatidylcholine biosynthetic process	2/125	29/18800	0.015836	0.0335105	0.015239	FABP3/FABP5	2
BP	GO:0010464	regulation of mesenchymal cell proliferation	2/125	29/18800	0.015836	0.0335105	0.015239	STAT1/KDR	2
BP	GO:0030212	hyaluronan metabolic process	2/125	29/18800	0.015836	0.0335105	0.015239	TGFB1/HAS2	2
BP	GO:0048265	response to pain	2/125	29/18800	0.015836	0.0335105	0.015239	SLC6A2/AKT1	2
BP	GO:0055022	negative regulation of cardiac muscle tissue growth	2/125	29/18800	0.015836	0.0335105	0.015239	G6PD/PPARA	2
BP	GO:0061049	cell growth involved in cardiac muscle cell development	2/125	29/18800	0.015836	0.0335105	0.015239	G6PD/PPARA	2
BP	GO:0061082	myeloid leukocyte cytokine production	2/125	29/18800	0.015836	0.0335105	0.015239	TGFB1/HMOX1	2
BP	GO:0061117	negative regulation of heart growth	2/125	29/18800	0.015836	0.0335105	0.015239	G6PD/PPARA	2
BP	GO:0065005	protein-lipid complex assembly	2/125	29/18800	0.015836	0.0335105	0.015239	PRKACA/NR1H2	2
BP	GO:0097421	liver regeneration	2/125	29/18800	0.015836	0.0335105	0.015239	TNF/HMOX1	2
BP	GO:0099625	ventricular cardiac muscle cell membrane repolarization	2/125	29/18800	0.015836	0.0335105	0.015239	SCN5A/KCNH2	2
BP	GO:1902175	regulation of oxidative stress-induced intrinsic apoptotic signaling pathway	2/125	29/18800	0.015836	0.0335105	0.015239	MCL1/AKT1	2
BP	GO:1903203	regulation of oxidative stress-induced neuron death	2/125	29/18800	0.015836	0.0335105	0.015239	TNF/MCL1	2
BP	GO:0043524	negative regulation of neuron apoptotic process	4/125	145/18800	0.0160388	0.0339017	0.0154169	BCL2/JUN/BAX/HMOX1	4
BP	GO:0051961	negative regulation of nervous system development	4/125	145/18800	0.0160388	0.0339017	0.0154169	TNF/TP53/F2/PPP3CA	4
BP	GO:0050769	positive regulation of neurogenesis	5/125	222/18800	0.0164287	0.0347063	0.0157828	VEGFA/TNF/TGFB1/IFNG/CXCR4	5
BP	GO:0071322	cellular response to carbohydrate stimulus	4/125	147/18800	0.0167825	0.0353531	0.016077	PRKACA/PPARD/ICAM1/PPP3CA	4
BP	GO:0030512	negative regulation of transforming growth factor beta receptor signaling pathway	3/125	81/18800	0.0168059	0.0353531	0.016077	TP53/PPARG/PPARA	3
BP	GO:0031016	pancreas development	3/125	81/18800	0.0168059	0.0353531	0.016077	AKT1/INSR/GSK3B	3
BP	GO:0044773	mitotic DNA damage checkpoint signaling	3/125	81/18800	0.0168059	0.0353531	0.016077	CDKN1A/TP53/CDK2	3
BP	GO:0055013	cardiac muscle cell development	3/125	81/18800	0.0168059	0.0353531	0.016077	VEGFA/G6PD/PPARA	3
BP	GO:0120193	tight junction organization	3/125	81/18800	0.0168059	0.0353531	0.016077	TNF/PRKACA/IKBKB	3
BP	GO:0001945	lymph vessel development	2/125	30/18800	0.0168941	0.0353531	0.016077	VEGFA/KDR	2
BP	GO:0007190	activation of adenylate cyclase activity	2/125	30/18800	0.0168941	0.0353531	0.016077	ADRB2/ADRB1	2
BP	GO:0007202	activation of phospholipase C activity	2/125	30/18800	0.0168941	0.0353531	0.016077	CD86/SELE	2
BP	GO:0008299	isoprenoid biosynthetic process	2/125	30/18800	0.0168941	0.0353531	0.016077	CYP1A1/HMGCR	2
BP	GO:0051123	RNA polymerase II preinitiation complex assembly	2/125	30/18800	0.0168941	0.0353531	0.016077	TP53/ESR1	2
BP	GO:0060142	regulation of syncytium formation by plasma membrane fusion	2/125	30/18800	0.0168941	0.0353531	0.016077	IL4/MAPK14	2
BP	GO:0070168	negative regulation of biomineral tissue development	2/125	30/18800	0.0168941	0.0353531	0.016077	NOS3/TGFB1	2
BP	GO:0071480	cellular response to gamma radiation	2/125	30/18800	0.0168941	0.0353531	0.016077	CDKN1A/TP53	2
BP	GO:0090140	regulation of mitochondrial fission	2/125	30/18800	0.0168941	0.0353531	0.016077	PPARG/KDR	2
BP	GO:0090151	establishment of protein localization to mitochondrial membrane	2/125	30/18800	0.0168941	0.0353531	0.016077	MAPK8/BAX	2
BP	GO:0099623	regulation of cardiac muscle cell membrane repolarization	2/125	30/18800	0.0168941	0.0353531	0.016077	SCN5A/KCNH2	2
BP	GO:0060348	bone development	5/125	225/18800	0.0173086	0.0362003	0.0164623	TP53/KDR/HAS2/MAPK14/PTPN11	5
BP	GO:0009205	purine ribonucleoside triphosphate metabolic process	3/125	82/18800	0.0173612	0.0362901	0.0165031	TGFB1/IL4/PPARA	3
BP	GO:0007043	cell-cell junction assembly	4/125	149/18800	0.0175474	0.0366591	0.0166709	TNF/PRKACA/PRKCA/IKBKB	4
BP	GO:0048588	developmental cell growth	5/125	227/18800	0.0179123	0.0370736	0.0168594	VEGFA/CXCR4/GSK3B/G6PD/PPARA	5
BP	GO:0019935	cyclic-nucleotide-mediated signaling	3/125	83/18800	0.0179266	0.0370736	0.0168594	PDE3A/AHR/PDE4D	3
BP	GO:0030641	regulation of cellular pH	3/125	83/18800	0.0179266	0.0370736	0.0168594	CA2/BCL2/MAPK3	3
BP	GO:0045921	positive regulation of exocytosis	3/125	83/18800	0.0179266	0.0370736	0.0168594	IFNG/IL4/CNR1	3
BP	GO:0048041	focal adhesion assembly	3/125	83/18800	0.0179266	0.0370736	0.0168594	VEGFA/BCL2/KDR	3
BP	GO:0048678	response to axon injury	3/125	83/18800	0.0179266	0.0370736	0.0168594	BCL2/JUN/BAX	3
BP	GO:0016331	morphogenesis of embryonic epithelium	4/125	150/18800	0.0179379	0.0370736	0.0168594	CASP3/TGFB1/AR/PRKACA	4
BP	GO:0002230	positive regulation of defense response to virus by host	2/125	31/18800	0.0179816	0.0370736	0.0168594	STAT1/IL4	2
BP	GO:0003299	muscle hypertrophy in response to stress	2/125	31/18800	0.0179816	0.0370736	0.0168594	PPARG/PPP3CA	2
BP	GO:0010880	regulation of release of sequestered calcium ion into cytosol by sarcoplasmic reticulum	2/125	31/18800	0.0179816	0.0370736	0.0168594	PRKACA/PDE4D	2
BP	GO:0014887	cardiac muscle adaptation	2/125	31/18800	0.0179816	0.0370736	0.0168594	PPARG/PPP3CA	2
BP	GO:0014898	cardiac muscle hypertrophy in response to stress	2/125	31/18800	0.0179816	0.0370736	0.0168594	PPARG/PPP3CA	2
BP	GO:0033137	negative regulation of peptidyl-serine phosphorylation	2/125	31/18800	0.0179816	0.0370736	0.0168594	BAX/PDE4D	2
BP	GO:0034390	smooth muscle cell apoptotic process	2/125	31/18800	0.0179816	0.0370736	0.0168594	IFNG/PPARG	2
BP	GO:0034391	regulation of smooth muscle cell apoptotic process	2/125	31/18800	0.0179816	0.0370736	0.0168594	IFNG/PPARG	2
BP	GO:0035767	endothelial cell chemotaxis	2/125	31/18800	0.0179816	0.0370736	0.0168594	VEGFA/KDR	2
BP	GO:0050482	arachidonic acid secretion	2/125	31/18800	0.0179816	0.0370736	0.0168594	PLA2G4A/PLA2G1B	2
BP	GO:0060390	regulation of SMAD protein signal transduction	2/125	31/18800	0.0179816	0.0370736	0.0168594	TGFB1/PPARG	2
BP	GO:0062098	regulation of programmed necrotic cell death	2/125	31/18800	0.0179816	0.0370736	0.0168594	TP53/CASP8	2
BP	GO:0070528	protein kinase C signaling	2/125	31/18800	0.0179816	0.0370736	0.0168594	VEGFA/CD40	2
BP	GO:0071295	cellular response to vitamin	2/125	31/18800	0.0179816	0.0370736	0.0168594	RXRA/VDR	2
BP	GO:0110150	negative regulation of biomineralization	2/125	31/18800	0.0179816	0.0370736	0.0168594	NOS3/TGFB1	2
BP	GO:0150117	positive regulation of cell-substrate junction organization	2/125	31/18800	0.0179816	0.0370736	0.0168594	VEGFA/KDR	2
BP	GO:1903963	arachidonate transport	2/125	31/18800	0.0179816	0.0370736	0.0168594	PLA2G4A/PLA2G1B	2
BP	GO:0071277	cellular response to calcium ion	3/125	84/18800	0.0185022	0.0381053	0.0173286	SCN5A/FOS/JUN	3
BP	GO:0097006	regulation of plasma lipoprotein particle levels	3/125	84/18800	0.0185022	0.0381053	0.0173286	PRKACA/HMOX1/NR1H2	3
BP	GO:0035148	tube formation	4/125	152/18800	0.0187351	0.0385638	0.0175371	VEGFA/CASP3/TGFB1/PRKACA	4
BP	GO:0009142	nucleoside triphosphate biosynthetic process	3/125	85/18800	0.0190881	0.0389917	0.0177317	TGFB1/IL4/PPARA	3
BP	GO:0044774	mitotic DNA integrity checkpoint signaling	3/125	85/18800	0.0190881	0.0389917	0.0177317	CDKN1A/TP53/CDK2	3
BP	GO:2000177	regulation of neural precursor cell proliferation	3/125	85/18800	0.0190881	0.0389917	0.0177317	VEGFA/TP53/SLC6A4	3
BP	GO:0002828	regulation of type 2 immune response	2/125	32/18800	0.019098	0.0389917	0.0177317	IL4/CD86	2
BP	GO:0003180	aortic valve morphogenesis	2/125	32/18800	0.019098	0.0389917	0.0177317	NOS3/TGFB1	2
BP	GO:0010165	response to X-ray	2/125	32/18800	0.019098	0.0389917	0.0177317	CASP3/TP53	2
BP	GO:0010644	cell communication by electrical coupling	2/125	32/18800	0.019098	0.0389917	0.0177317	PRKACA/PDE4D	2
BP	GO:0035883	enteroendocrine cell differentiation	2/125	32/18800	0.019098	0.0389917	0.0177317	AKT1/GSK3B	2
BP	GO:0043304	regulation of mast cell degranulation	2/125	32/18800	0.019098	0.0389917	0.0177317	IL4/HMOX1	2
BP	GO:0045684	positive regulation of epidermis development	2/125	32/18800	0.019098	0.0389917	0.0177317	PPARD/VDR	2
BP	GO:0090183	regulation of kidney development	2/125	32/18800	0.019098	0.0389917	0.0177317	VEGFA/STAT1	2
BP	GO:1900745	positive regulation of p38MAPK cascade	2/125	32/18800	0.019098	0.0389917	0.0177317	VEGFA/XDH	2
BP	GO:1901889	negative regulation of cell junction assembly	2/125	32/18800	0.019098	0.0389917	0.0177317	TNF/IKBKB	2
BP	GO:1902235	regulation of endoplasmic reticulum stress-induced intrinsic apoptotic signaling pathway	2/125	32/18800	0.019098	0.0389917	0.0177317	PTPN1/PTPN2	2
BP	GO:1902253	regulation of intrinsic apoptotic signaling pathway by p53 class mediator	2/125	32/18800	0.019098	0.0389917	0.0177317	BCL2/TP53	2
BP	GO:0045333	cellular respiration	5/125	231/18800	0.0191611	0.0390995	0.0177807	TNF/IFNG/IL4/NOS2/CYP1A2	5
BP	GO:0001678	cellular glucose homeostasis	4/125	154/18800	0.0195539	0.0398579	0.0181256	PRKACA/PPARD/ICAM1/PPP3CA	4
BP	GO:0097553	calcium ion transmembrane import into cytosol	4/125	154/18800	0.0195539	0.0398579	0.0181256	F2/PRKACA/BAX/PDE4D	4
BP	GO:0046364	monosaccharide biosynthetic process	3/125	86/18800	0.0196841	0.0400799	0.0182265	PTPN2/G6PD/PPARA	3
BP	GO:0046928	regulation of neurotransmitter secretion	3/125	86/18800	0.0196841	0.0400799	0.0182265	GSK3B/CNR1/BACE1	3
BP	GO:0045055	regulated exocytosis	5/125	234/18800	0.0201346	0.040895	0.0185972	IL4/HMOX1/GSK3B/CNR1/BACE1	5
BP	GO:0045930	negative regulation of mitotic cell cycle	5/125	234/18800	0.0201346	0.040895	0.0185972	BCL2/CDKN1A/TNF/TP53/CDK2	5
BP	GO:0001662	behavioral fear response	2/125	33/18800	0.0202428	0.040895	0.0185972	BCL2/DPP4	2
BP	GO:0010765	positive regulation of sodium ion transport	2/125	33/18800	0.0202428	0.040895	0.0185972	SCN5A/AKT1	2
BP	GO:0036314	response to sterol	2/125	33/18800	0.0202428	0.040895	0.0185972	F7/TGFB1	2
BP	GO:0036475	neuron death in response to oxidative stress	2/125	33/18800	0.0202428	0.040895	0.0185972	TNF/MCL1	2
BP	GO:0045589	regulation of regulatory T cell differentiation	2/125	33/18800	0.0202428	0.040895	0.0185972	IL2/IFNG	2
BP	GO:0045736	negative regulation of cyclin-dependent protein serine/threonine kinase activity	2/125	33/18800	0.0202428	0.040895	0.0185972	CDKN1A/CASP3	2
BP	GO:0045940	positive regulation of steroid metabolic process	2/125	33/18800	0.0202428	0.040895	0.0185972	TNF/IFNG	2
BP	GO:0048566	embryonic digestive tract development	2/125	33/18800	0.0202428	0.040895	0.0185972	TNF/CXCL8	2
BP	GO:0055094	response to lipoprotein particle	2/125	33/18800	0.0202428	0.040895	0.0185972	PPARG/AKT1	2
BP	GO:0070050	neuron cellular homeostasis	2/125	33/18800	0.0202428	0.040895	0.0185972	SLC6A2/CNR1	2
BP	GO:0090022	regulation of neutrophil chemotaxis	2/125	33/18800	0.0202428	0.040895	0.0185972	CXCL8/DPP4	2
BP	GO:1904030	negative regulation of cyclin-dependent protein kinase activity	2/125	33/18800	0.0202428	0.040895	0.0185972	CDKN1A/CASP3	2
BP	GO:0009144	purine nucleoside triphosphate metabolic process	3/125	87/18800	0.0202903	0.040895	0.0185972	TGFB1/IL4/PPARA	3
BP	GO:0010232	vascular transport	3/125	87/18800	0.0202903	0.040895	0.0185972	SLC2A4/INSR/FABP5	3
BP	GO:0055006	cardiac cell development	3/125	87/18800	0.0202903	0.040895	0.0185972	VEGFA/G6PD/PPARA	3
BP	GO:0055017	cardiac muscle tissue growth	3/125	87/18800	0.0202903	0.040895	0.0185972	MAPK14/G6PD/PPARA	3
BP	GO:0150104	transport across blood-brain barrier	3/125	87/18800	0.0202903	0.040895	0.0185972	SLC2A4/INSR/FABP5	3
BP	GO:0051168	nuclear export	4/125	156/18800	0.0203946	0.0410833	0.0186828	TGFB1/PRKACA/GSK3B/PTPN11	4
BP	GO:1901990	regulation of mitotic cell cycle phase transition	6/125	321/18800	0.0204408	0.0411543	0.0187151	BCL2/CDKN1A/TP53/CDK2/AKT1/CYP1A1	6
BP	GO:0046434	organophosphate catabolic process	4/125	157/18800	0.0208232	0.0418795	0.0190449	PON1/XDH/PLA2G4A/PDE4D	4
BP	GO:0055067	monovalent inorganic cation homeostasis	4/125	157/18800	0.0208232	0.0418795	0.0190449	KCNH2/CA2/BCL2/MAPK3	4
BP	GO:0046849	bone remodeling	3/125	88/18800	0.0209068	0.0420252	0.0191112	ADRB2/TGFB1/PRKCA	3
BP	GO:0002209	behavioral defense response	2/125	34/18800	0.0214156	0.0427746	0.019452	BCL2/DPP4	2
BP	GO:0006691	leukotriene metabolic process	2/125	34/18800	0.0214156	0.0427746	0.019452	PLA2G4A/PLA2G1B	2
BP	GO:0007435	salivary gland morphogenesis	2/125	34/18800	0.0214156	0.0427746	0.019452	TNF/TGFB1	2
BP	GO:0016486	peptide hormone processing	2/125	34/18800	0.0214156	0.0427746	0.019452	DPP4/BCHE	2
BP	GO:0032228	regulation of synaptic transmission, GABAergic	2/125	34/18800	0.0214156	0.0427746	0.019452	CA2/CNR1	2
BP	GO:0033006	regulation of mast cell activation involved in immune response	2/125	34/18800	0.0214156	0.0427746	0.019452	IL4/HMOX1	2
BP	GO:0046676	negative regulation of insulin secretion	2/125	34/18800	0.0214156	0.0427746	0.019452	PPP3CA/PTPN11	2
BP	GO:0070232	regulation of T cell apoptotic process	2/125	34/18800	0.0214156	0.0427746	0.019452	TP53/CD274	2
BP	GO:0086004	regulation of cardiac muscle cell contraction	2/125	34/18800	0.0214156	0.0427746	0.019452	SCN5A/PDE4D	2
BP	GO:0090322	regulation of superoxide metabolic process	2/125	34/18800	0.0214156	0.0427746	0.019452	TGFB1/GSTP1	2
BP	GO:1902692	regulation of neuroblast proliferation	2/125	34/18800	0.0214156	0.0427746	0.019452	VEGFA/TP53	2
BP	GO:1904893	negative regulation of receptor signaling pathway via STAT	2/125	34/18800	0.0214156	0.0427746	0.019452	PPARG/PTPN2	2
BP	GO:0001942	hair follicle development	3/125	89/18800	0.0215335	0.0429418	0.019528	RELA/BCL2/TNF	3
BP	GO:0009199	ribonucleoside triphosphate metabolic process	3/125	89/18800	0.0215335	0.0429418	0.019528	TGFB1/IL4/PPARA	3
BP	GO:0044070	regulation of anion transport	3/125	89/18800	0.0215335	0.0429418	0.019528	CA2/TNF/PLA2G4A	3
BP	GO:0001843	neural tube closure	3/125	90/18800	0.0221704	0.0441419	0.0200737	CASP3/TGFB1/PRKACA	3
BP	GO:0042475	odontogenesis of dentin-containing tooth	3/125	90/18800	0.0221704	0.0441419	0.0200737	SCN5A/BAX/PPARA	3
BP	GO:0070301	cellular response to hydrogen peroxide	3/125	90/18800	0.0221704	0.0441419	0.0200737	RELA/CYP1B1/FABP1	3
BP	GO:0001569	branching involved in blood vessel morphogenesis	2/125	35/18800	0.0226161	0.0447695	0.0203591	VEGFA/KDR	2
BP	GO:0002446	neutrophil mediated immunity	2/125	35/18800	0.0226161	0.0447695	0.0203591	F2/PLA2G1B	2
BP	GO:0010737	protein kinase A signaling	2/125	35/18800	0.0226161	0.0447695	0.0203591	ADRB2/PRKACA	2
BP	GO:0010762	regulation of fibroblast migration	2/125	35/18800	0.0226161	0.0447695	0.0203591	TGFB1/AKT1	2
BP	GO:0014808	release of sequestered calcium ion into cytosol by sarcoplasmic reticulum	2/125	35/18800	0.0226161	0.0447695	0.0203591	PRKACA/PDE4D	2
BP	GO:0035633	maintenance of blood-brain barrier	2/125	35/18800	0.0226161	0.0447695	0.0203591	PTGS2/VEGFA	2
BP	GO:0045922	negative regulation of fatty acid metabolic process	2/125	35/18800	0.0226161	0.0447695	0.0203591	AKT1/CNR1	2
BP	GO:0048741	skeletal muscle fiber development	2/125	35/18800	0.0226161	0.0447695	0.0203591	BCL2/PPP3CA	2
BP	GO:0070884	regulation of calcineurin-NFAT signaling cascade	2/125	35/18800	0.0226161	0.0447695	0.0203591	TNF/GSK3B	2
BP	GO:0086005	ventricular cardiac muscle cell action potential	2/125	35/18800	0.0226161	0.0447695	0.0203591	SCN5A/KCNH2	2
BP	GO:1904031	positive regulation of cyclin-dependent protein kinase activity	2/125	35/18800	0.0226161	0.0447695	0.0203591	CDKN1A/AKT1	2
BP	GO:0048525	negative regulation of viral process	3/125	91/18800	0.0228175	0.0450736	0.0204974	TNF/STAT1/SLPI	3
BP	GO:0060606	tube closure	3/125	91/18800	0.0228175	0.0450736	0.0204974	CASP3/TGFB1/PRKACA	3
BP	GO:0072080	nephron tubule development	3/125	91/18800	0.0228175	0.0450736	0.0204974	VEGFA/BCL2/STAT1	3
BP	GO:0097306	cellular response to alcohol	3/125	91/18800	0.0228175	0.0450736	0.0204974	AKT1/CYP1B1/AHR	3
BP	GO:0007044	cell-substrate junction assembly	3/125	92/18800	0.0234749	0.0462752	0.0210439	VEGFA/BCL2/KDR	3
BP	GO:0022404	molting cycle process	3/125	92/18800	0.0234749	0.0462752	0.0210439	RELA/BCL2/TNF	3
BP	GO:0022405	hair cycle process	3/125	92/18800	0.0234749	0.0462752	0.0210439	RELA/BCL2/TNF	3
BP	GO:1900407	regulation of cellular response to oxidative stress	3/125	92/18800	0.0234749	0.0462752	0.0210439	TNF/MCL1/AKT1	3
BP	GO:0007188	adenylate cyclase-modulating G protein-coupled receptor signaling pathway	5/125	244/18800	0.0236118	0.0465209	0.0211556	ADRB2/PRKCA/ADRB1/CNR1/PDE4D	5
BP	GO:0007431	salivary gland development	2/125	36/18800	0.0238438	0.0467096	0.0212414	TNF/TGFB1	2
BP	GO:0010613	positive regulation of cardiac muscle hypertrophy	2/125	36/18800	0.0238438	0.0467096	0.0212414	PRKCA/PPP3CA	2
BP	GO:0010837	regulation of keratinocyte proliferation	2/125	36/18800	0.0238438	0.0467096	0.0212414	HAS2/VDR	2
BP	GO:0045066	regulatory T cell differentiation	2/125	36/18800	0.0238438	0.0467096	0.0212414	IL2/IFNG	2
BP	GO:0046471	phosphatidylglycerol metabolic process	2/125	36/18800	0.0238438	0.0467096	0.0212414	PLA2G4A/PLA2G1B	2
BP	GO:0071402	cellular response to lipoprotein particle stimulus	2/125	36/18800	0.0238438	0.0467096	0.0212414	PPARG/AKT1	2
BP	GO:0086010	membrane depolarization during action potential	2/125	36/18800	0.0238438	0.0467096	0.0212414	SCN5A/KCNH2	2
BP	GO:0106056	regulation of calcineurin-mediated signaling	2/125	36/18800	0.0238438	0.0467096	0.0212414	TNF/GSK3B	2
BP	GO:0140448	signaling receptor ligand precursor processing	2/125	36/18800	0.0238438	0.0467096	0.0212414	DPP4/BCHE	2
BP	GO:1903514	release of sequestered calcium ion into cytosol by endoplasmic reticulum	2/125	36/18800	0.0238438	0.0467096	0.0212414	PRKACA/PDE4D	2
BP	GO:1905332	positive regulation of morphogenesis of an epithelium	2/125	36/18800	0.0238438	0.0467096	0.0212414	VEGFA/AR	2
BP	GO:0001764	neuron migration	4/125	164/18800	0.0239786	0.0469249	0.0213393	STAT3/VEGFA/CXCR4/BAX	4
BP	GO:0035637	multicellular organismal signaling	4/125	164/18800	0.0239786	0.0469249	0.0213393	SCN5A/KCNH2/PRKACA/PDE4D	4
BP	GO:0002275	myeloid cell activation involved in immune response	3/125	93/18800	0.0241425	0.0471478	0.0214407	IFNG/IL4/HMOX1	3
BP	GO:0006885	regulation of pH	3/125	93/18800	0.0241425	0.0471478	0.0214407	CA2/BCL2/MAPK3	3
BP	GO:0060993	kidney morphogenesis	3/125	93/18800	0.0241425	0.0471478	0.0214407	VEGFA/BCL2/STAT1	3
BP	GO:0098773	skin epidermis development	3/125	93/18800	0.0241425	0.0471478	0.0214407	RELA/BCL2/TNF	3
BP	GO:0007517	muscle organ development	6/125	334/18800	0.0242624	0.0473575	0.0215361	BCL2/FOS/TGFB1/PPP3CA/MAPK14/CREB1	6
BP	GO:0021537	telencephalon development	5/125	247/18800	0.0247261	0.0482377	0.0219363	SCN5A/CASP3/CXCR4/BAX/GSK3B	5
BP	GO:0015918	sterol transport	3/125	94/18800	0.0248203	0.0483464	0.0219858	NPC1L1/NR1H3/NR1H2	3
BP	GO:0035249	synaptic transmission, glutamatergic	3/125	94/18800	0.0248203	0.0483464	0.0219858	PTGS2/TNF/CNR1	3
BP	GO:0061326	renal tubule development	3/125	94/18800	0.0248203	0.0483464	0.0219858	VEGFA/BCL2/STAT1	3
BP	GO:0003176	aortic valve development	2/125	37/18800	0.0250983	0.0485869	0.0220951	NOS3/TGFB1	2
BP	GO:0006739	NADP metabolic process	2/125	37/18800	0.0250983	0.0485869	0.0220951	TP53/G6PD	2
BP	GO:0014742	positive regulation of muscle hypertrophy	2/125	37/18800	0.0250983	0.0485869	0.0220951	PRKCA/PPP3CA	2
BP	GO:0038179	neurotrophin signaling pathway	2/125	37/18800	0.0250983	0.0485869	0.0220951	CASP3/PTPN11	2
BP	GO:0042092	type 2 immune response	2/125	37/18800	0.0250983	0.0485869	0.0220951	IL4/CD86	2
BP	GO:0045454	cell redox homeostasis	2/125	37/18800	0.0250983	0.0485869	0.0220951	NOS3/NOS2	2
BP	GO:0045762	positive regulation of adenylate cyclase activity	2/125	37/18800	0.0250983	0.0485869	0.0220951	ADRB2/ADRB1	2
BP	GO:0046627	negative regulation of insulin receptor signaling pathway	2/125	37/18800	0.0250983	0.0485869	0.0220951	PTPN1/PTPN2	2
BP	GO:0048009	insulin-like growth factor receptor signaling pathway	2/125	37/18800	0.0250983	0.0485869	0.0220951	AR/AKT1	2
BP	GO:0071542	dopaminergic neuron differentiation	2/125	37/18800	0.0250983	0.0485869	0.0220951	VEGFA/GSK3B	2
BP	GO:0090218	positive regulation of lipid kinase activity	2/125	37/18800	0.0250983	0.0485869	0.0220951	TGFB1/F2	2
BP	GO:2000279	negative regulation of DNA biosynthetic process	2/125	37/18800	0.0250983	0.0485869	0.0220951	CDKN1A/TP53	2
BP	GO:1990778	protein localization to cell periphery	6/125	337/18800	0.025208	0.0487742	0.0221803	TNF/TGFB1/IFNG/AR/IKBKB/AKT1	6
BP	GO:0003205	cardiac chamber development	4/125	167/18800	0.0254149	0.0491494	0.0223509	SCN5A/NOS3/TP53/TGFB1	4
BP	GO:0006942	regulation of striated muscle contraction	3/125	96/18800	0.0262066	0.0506026	0.0230118	SCN5A/PRKACA/PDE4D	3
BP	GO:0014020	primary neural tube formation	3/125	96/18800	0.0262066	0.0506026	0.0230118	CASP3/TGFB1/PRKACA	3
BP	GO:0060419	heart growth	3/125	96/18800	0.0262066	0.0506026	0.0230118	MAPK14/G6PD/PPARA	3
BP	GO:0001990	regulation of systemic arterial blood pressure by hormone	2/125	38/18800	0.0263792	0.0507281	0.0230689	NOS3/HSD11B2	2
BP	GO:0007617	mating behavior	2/125	38/18800	0.0263792	0.0507281	0.0230689	SLC6A4/CNR1	2
BP	GO:0032371	regulation of sterol transport	2/125	38/18800	0.0263792	0.0507281	0.0230689	NR1H3/NR1H2	2
BP	GO:0032374	regulation of cholesterol transport	2/125	38/18800	0.0263792	0.0507281	0.0230689	NR1H3/NR1H2	2
BP	GO:0043403	skeletal muscle tissue regeneration	2/125	38/18800	0.0263792	0.0507281	0.0230689	PPARD/PPP3CA	2
BP	GO:0048246	macrophage chemotaxis	2/125	38/18800	0.0263792	0.0507281	0.0230689	CYP19A1/MAPK3	2
BP	GO:0098926	postsynaptic signal transduction	2/125	38/18800	0.0263792	0.0507281	0.0230689	RELA/ACHE	2
BP	GO:1904037	positive regulation of epithelial cell apoptotic process	2/125	38/18800	0.0263792	0.0507281	0.0230689	CD40/PLA2G1B	2
BP	GO:0008593	regulation of Notch signaling pathway	3/125	97/18800	0.026915	0.0517059	0.0235135	NOS3/STAT3/AKT1	3
BP	GO:0010596	negative regulation of endothelial cell migration	3/125	97/18800	0.026915	0.0517059	0.0235135	TNF/TGFB1/PPARG	3
BP	GO:0000079	regulation of cyclin-dependent protein serine/threonine kinase activity	3/125	98/18800	0.0276337	0.052704	0.0239674	CDKN1A/CASP3/AKT1	3
BP	GO:0016575	histone deacetylation	3/125	98/18800	0.0276337	0.052704	0.0239674	VEGFA/TP53/MAPK8	3
BP	GO:0021549	cerebellum development	3/125	98/18800	0.0276337	0.052704	0.0239674	SCN5A/TP53/PTPN11	3
BP	GO:0032479	regulation of type I interferon production	3/125	98/18800	0.0276337	0.052704	0.0239674	STAT1/CD14/PTPN11	3
BP	GO:0032606	type I interferon production	3/125	98/18800	0.0276337	0.052704	0.0239674	STAT1/CD14/PTPN11	3
BP	GO:0034620	cellular response to unfolded protein	3/125	98/18800	0.0276337	0.052704	0.0239674	BAX/PTPN1/PTPN2	3
BP	GO:0150115	cell-substrate junction organization	3/125	98/18800	0.0276337	0.052704	0.0239674	VEGFA/BCL2/KDR	3
BP	GO:0002691	regulation of cellular extravasation	2/125	39/18800	0.027686	0.052704	0.0239674	ICAM1/SELE	2
BP	GO:0014904	myotube cell development	2/125	39/18800	0.027686	0.052704	0.0239674	BCL2/PPP3CA	2
BP	GO:0032941	secretion by tissue	2/125	39/18800	0.027686	0.052704	0.0239674	NR1H3/NR1H2	2
BP	GO:0043267	negative regulation of potassium ion transport	2/125	39/18800	0.027686	0.052704	0.0239674	KCNH2/NOS3	2
BP	GO:0045823	positive regulation of heart contraction	2/125	39/18800	0.027686	0.052704	0.0239674	ADRB1/PDE4D	2
BP	GO:0051154	negative regulation of striated muscle cell differentiation	2/125	39/18800	0.027686	0.052704	0.0239674	G6PD/PPARA	2
BP	GO:0060306	regulation of membrane repolarization	2/125	39/18800	0.027686	0.052704	0.0239674	SCN5A/KCNH2	2
BP	GO:0086091	regulation of heart rate by cardiac conduction	2/125	39/18800	0.027686	0.052704	0.0239674	SCN5A/KCNH2	2
BP	GO:0090278	negative regulation of peptide hormone secretion	2/125	39/18800	0.027686	0.052704	0.0239674	PPP3CA/PTPN11	2
BP	GO:1900016	negative regulation of cytokine production involved in inflammatory response	2/125	39/18800	0.027686	0.052704	0.0239674	F2/PPARA	2
BP	GO:1900077	negative regulation of cellular response to insulin stimulus	2/125	39/18800	0.027686	0.052704	0.0239674	PTPN1/PTPN2	2
BP	GO:0044772	mitotic cell cycle phase transition	7/125	440/18800	0.0277453	0.0527902	0.0240066	BCL2/CDKN1A/TP53/CDK2/AKT1/CYP1A1/PPP3CA	7
BP	GO:0009165	nucleotide biosynthetic process	5/125	255/18800	0.0278615	0.0529845	0.024095	NOS3/TGFB1/IL4/NOS2/PPARA	5
BP	GO:0050764	regulation of phagocytosis	3/125	99/18800	0.0283625	0.0538831	0.0245036	TNF/IFNG/C3	3
BP	GO:0051588	regulation of neurotransmitter transport	3/125	99/18800	0.0283625	0.0538831	0.0245036	GSK3B/CNR1/BACE1	3
BP	GO:1901293	nucleoside phosphate biosynthetic process	5/125	257/18800	0.028683	0.0544646	0.024768	NOS3/TGFB1/IL4/NOS2/PPARA	5
BP	GO:0000266	mitochondrial fission	2/125	40/18800	0.0290185	0.0548531	0.0249447	PPARG/KDR	2
BP	GO:0002792	negative regulation of peptide secretion	2/125	40/18800	0.0290185	0.0548531	0.0249447	PPP3CA/PTPN11	2
BP	GO:0030866	cortical actin cytoskeleton organization	2/125	40/18800	0.0290185	0.0548531	0.0249447	TNF/IKBKB	2
BP	GO:0044275	cellular carbohydrate catabolic process	2/125	40/18800	0.0290185	0.0548531	0.0249447	TP53/PYGM	2
BP	GO:0051281	positive regulation of release of sequestered calcium ion into cytosol	2/125	40/18800	0.0290185	0.0548531	0.0249447	F2/BAX	2
BP	GO:0071392	cellular response to estradiol stimulus	2/125	40/18800	0.0290185	0.0548531	0.0249447	ESR1/ESR2	2
BP	GO:0099622	cardiac muscle cell membrane repolarization	2/125	40/18800	0.0290185	0.0548531	0.0249447	SCN5A/KCNH2	2
BP	GO:1903115	regulation of actin filament-based movement	2/125	40/18800	0.0290185	0.0548531	0.0249447	SCN5A/PDE4D	2
BP	GO:1903524	positive regulation of blood circulation	2/125	40/18800	0.0290185	0.0548531	0.0249447	ADRB1/PDE4D	2
BP	GO:0007254	JNK cascade	4/125	175/18800	0.0294948	0.0557256	0.0253415	TNF/MAPK8/XIAP/GSTP1	4
BP	GO:0070167	regulation of biomineral tissue development	3/125	101/18800	0.0298507	0.0563133	0.0256088	NOS3/ADRB2/TGFB1	3
BP	GO:1902882	regulation of response to oxidative stress	3/125	101/18800	0.0298507	0.0563133	0.0256088	TNF/MCL1/AKT1	3
[truncated: 144 more rows]

## Sheet: Supplementary Material Table4
ONTOLOGY	ID	Description	GeneRatio	BgRatio	pvalue	p.adjust	qvalue	geneID	Count
CC	GO:0045121	membrane raft	23/126	326/19594	1.10454e-17	1.36526e-15	1.12605e-15	SCN5A/PTGS2/SLC6A2/NOS3/TNF/CASP3/CD14/KDR/DPP4/PRKACA/SLC6A4/CASP8/IKBKB/HMOX1/ICAM1/SELE/HAS2/SLC2A4/INSR/SLC6A3/MAPK3/CNR1/BACE1	23
CC	GO:0098857	membrane microdomain	23/126	327/19594	1.18205e-17	1.36526e-15	1.12605e-15	SCN5A/PTGS2/SLC6A2/NOS3/TNF/CASP3/CD14/KDR/DPP4/PRKACA/SLC6A4/CASP8/IKBKB/HMOX1/ICAM1/SELE/HAS2/SLC2A4/INSR/SLC6A3/MAPK3/CNR1/BACE1	23
CC	GO:0044853	plasma membrane raft	10/126	113/19594	2.9909e-09	2.30299e-07	1.89948e-07	SCN5A/PTGS2/NOS3/PRKACA/HMOX1/SELE/HAS2/INSR/SLC6A3/MAPK3	10
CC	GO:0009897	external side of plasma membrane	16/126	455/19594	3.78022e-08	2.18308e-06	1.80058e-06	F10/TNF/CD80/CD86/CXCR4/CD274/CD40/CD14/F2/KDR/ICAM1/SELE/VCAM1/SLC2A4/INSR/CD163	16
CC	GO:0005901	caveola	8/126	82/19594	5.59304e-08	2.58399e-06	2.13124e-06	SCN5A/PTGS2/NOS3/HMOX1/SELE/INSR/SLC6A3/MAPK3	8
CC	GO:0005667	transcription regulator complex	16/126	483/19594	8.59043e-08	3.30731e-06	2.72784e-06	RXRA/RELA/STAT3/FOS/JUN/TP53/STAT1/ESR1/PPARG/CDK2/NR1I2/AHR/CREB1/NR1H3/VDR/NR1H2	16
CC	GO:0090575	RNA polymerase II transcription regulator complex	10/126	230/19594	2.39816e-06	7.91394e-05	6.52733e-05	RXRA/STAT3/FOS/JUN/STAT1/PPARG/CREB1/NR1H3/VDR/NR1H2	10
CC	GO:0031968	organelle outer membrane	9/126	232/19594	1.94116e-05	0.000533218	0.000439793	PGR/PTGS2/BCL2/MCL1/BAX/CASP8/HMOX1/DHCR7/CNR1	9
CC	GO:0019867	outer membrane	9/126	234/19594	2.07747e-05	0.000533218	0.000439793	PGR/PTGS2/BCL2/MCL1/BAX/CASP8/HMOX1/DHCR7/CNR1	9
CC	GO:0005788	endoplasmic reticulum lumen	9/126	311/19594	0.000184851	0.00427005	0.00352189	PTGS2/F10/F7/C3/F2/TIMP1/BCHE/MAPK3/BACE1	9
CC	GO:0060205	cytoplasmic vesicle lumen	9/126	325/19594	0.000256172	0.00515923	0.00425528	VEGFA/TGFB1/C3/SLPI/GSTP1/MAPK14/TIMP1/FABP5/BACE1	9
CC	GO:0031983	vesicle lumen	9/126	327/19594	0.000268012	0.00515923	0.00425528	VEGFA/TGFB1/C3/SLPI/GSTP1/MAPK14/TIMP1/FABP5/BACE1	9
CC	GO:0005741	mitochondrial outer membrane	7/126	205/19594	0.000365725	0.00624808	0.00515335	PGR/BCL2/MCL1/BAX/CASP8/HMOX1/CNR1	7
CC	GO:0072562	blood microparticle	6/126	147/19594	0.000378671	0.00624808	0.00515335	TGFB1/C3/F2/PRSS1/PON1/BCHE	6
CC	GO:0032809	neuronal cell body membrane	3/126	28/19594	0.000756256	0.0116463	0.00960577	SLC6A2/INSR/SLC6A3	3
CC	GO:0005769	early endosome	9/126	389/19594	0.000933931	0.0134836	0.0111211	ADRB2/CXCR4/CD274/KDR/VCAM1/ADRB1/PTPN1/MAPK3/BACE1	9
CC	GO:0044298	cell body membrane	3/126	31/19594	0.00102317	0.0139031	0.0114672	SLC6A2/INSR/SLC6A3	3
CC	GO:0034774	secretory granule lumen	8/126	322/19594	0.00114421	0.014684	0.0121112	VEGFA/TGFB1/C3/SLPI/GSTP1/MAPK14/TIMP1/FABP5	8
CC	GO:0098562	cytoplasmic side of membrane	6/126	193/19594	0.00156547	0.0182966	0.0150909	IKBKB/AKT1/PPP3CA/PTPN1/G6PD/ACP1	6
CC	GO:0042383	sarcolemma	5/126	131/19594	0.00158412	0.0182966	0.0150909	SCN5A/VCAM1/SLC2A4/PPP3CA/ACP1	5
CC	GO:0062023	collagen-containing extracellular matrix	9/126	429/19594	0.00183573	0.0201931	0.016655	F7/TGFB1/F2/PRSS1/ACHE/ICAM1/SLPI/MMP9/TIMP1	9
CC	GO:0035631	CD40 receptor complex	2/126	11/19594	0.00217232	0.0218177	0.017995	CD40/IKBKB	2
CC	GO:1905286	serine-type peptidase complex	2/126	11/19594	0.00217232	0.0218177	0.017995	F7/PLAU	2
CC	GO:0005796	Golgi lumen	4/126	104/19594	0.00456878	0.043897	0.0362058	F10/F7/TGFB1/F2	4
CC	GO:0009898	cytoplasmic side of plasma membrane	5/126	169/19594	0.00475076	0.043897	0.0362058	IKBKB/AKT1/PPP3CA/G6PD/ACP1	5
CC	GO:1902911	protein kinase complex	4/126	115/19594	0.00650879	0.0578281	0.047696	CDKN1A/CDK2/IKBKB/INSR	4
CC	GO:0000791	euchromatin	3/126	62/19594	0.00745028	0.0637413	0.0525731	JUN/ESR1/CREB1	3
CC	GO:0031093	platelet alpha granule lumen	3/126	67/19594	0.00922066	0.0734474	0.0605786	VEGFA/TGFB1/TIMP1	3
CC	GO:0099056	integral component of presynaptic membrane	3/126	67/19594	0.00922066	0.0734474	0.0605786	SLC6A4/SLC6A3/CNR1	3
CC	GO:0031233	intrinsic component of external side of plasma membrane	2/126	24/19594	0.0103223	0.0794817	0.0655557	F10/CD14	2
CC	GO:0046930	pore complex	2/126	26/19594	0.0120537	0.0861575	0.0710617	BCL2/BAX	2
CC	GO:0098889	intrinsic component of presynaptic membrane	3/126	74/19594	0.0120794	0.0861575	0.0710617	SLC6A4/SLC6A3/CNR1	3
CC	GO:0005635	nuclear envelope	8/126	479/19594	0.0123082	0.0861575	0.0710617	PTGS2/BCL2/BAX/INSR/PLA2G4A/BCHE/DHCR7/MAPK3	8
CC	GO:0005777	peroxisome	4/126	141/19594	0.0130835	0.0863509	0.0712213	NOS2/XDH/HMGCR/FABP1	4
CC	GO:0042579	microbody	4/126	141/19594	0.0130835	0.0863509	0.0712213	NOS2/XDH/HMGCR/FABP1	4
CC	GO:0042734	presynaptic membrane	4/126	143/19594	0.0137159	0.0880106	0.0725902	SLC6A2/SLC6A4/SLC6A3/CNR1	4
CC	GO:0005640	nuclear outer membrane	2/126	29/19594	0.0148704	0.0928393	0.0765729	PTGS2/DHCR7	2
CC	GO:0045177	apical part of cell	7/126	424/19594	0.0198459	0.120642	0.0995045	CA2/ADRB2/DPP4/VCAM1/NPC1L1/FABP1/PDE4D	7
CC	GO:0031091	platelet alpha granule	3/126	91/19594	0.0209308	0.123975	0.102253	VEGFA/TGFB1/TIMP1	3
CC	GO:1902554	serine/threonine protein kinase complex	3/126	99/19594	0.0260487	0.150431	0.124074	CDKN1A/CDK2/IKBKB	3
CC	GO:0098636	protein complex involved in cell adhesion	2/126	43/19594	0.0312037	0.175806	0.145003	PLAU/CD80	2
CC	GO:0043209	myelin sheath	2/126	45/19594	0.033928	0.186236	0.153605	CA2/BCL2	2
CC	GO:1905368	peptidase complex	3/126	111/19594	0.0348686	0.186236	0.153605	F7/PLAU/CASP9	3
CC	GO:0005770	late endosome	5/126	283/19594	0.0361737	0.186236	0.153605	CXCR4/SLC2A4/INSR/MAPK3/BACE1	5
CC	GO:0043025	neuronal cell body	7/126	482/19594	0.0362797	0.186236	0.153605	SLC6A2/TNF/CASP3/INSR/SLC6A3/CYP17A1/BACE1	7
CC	GO:0000307	cyclin-dependent protein kinase holoenzyme complex	2/126	49/19594	0.0396414	0.197905	0.16323	CDKN1A/CDK2	2
CC	GO:0005782	peroxisomal matrix	2/126	50/19594	0.041123	0.197905	0.16323	NOS2/FABP1	2
CC	GO:0031907	microbody lumen	2/126	50/19594	0.041123	0.197905	0.16323	NOS2/FABP1	2
CC	GO:0030315	T-tubule	2/126	51/19594	0.0426253	0.200948	0.16574	SCN5A/SLC2A4	2
CC	GO:1904813	ficolin-1-rich granule lumen	3/126	124/19594	0.0459447	0.212264	0.175073	GSTP1/MAPK14/MMP9	3

## Sheet: Supplementary Material Table5
ONTOLOGY	ID	Description	GeneRatio	BgRatio	pvalue	p.adjust	qvalue	geneID	Count
MF	GO:0004879	nuclear receptor activity	16/126	52/18410	7.30126e-23	1.57707e-20	1.01833e-20	PGR/RXRA/NR3C1/STAT3/ESR1/AR/PPARG/PPARD/NR3C2/NR1I2/AHR/ESR2/NR1H3/VDR/NR1H2/PPARA	16
MF	GO:0098531	ligand-activated transcription factor activity	16/126	52/18410	7.30126e-23	1.57707e-20	1.01833e-20	PGR/RXRA/NR3C1/STAT3/ESR1/AR/PPARG/PPARD/NR3C2/NR1I2/AHR/ESR2/NR1H3/VDR/NR1H2/PPARA	16
MF	GO:0061629	RNA polymerase II-specific DNA-binding transcription factor binding	20/126	348/18410	2.716e-13	3.91103e-11	2.5254e-11	RXRA/RELA/STAT3/FOS/JUN/TP53/STAT1/ESR1/AR/PPARG/PPARD/NR1I2/AHR/MAPK14/GSK3B/CREB1/PTPN2/VDR/NR1H2/PPARA	20
MF	GO:0003707	nuclear steroid receptor activity	8/126	24/18410	2.57967e-12	2.78604e-10	1.79898e-10	PGR/RXRA/NR3C1/ESR1/PPARD/NR3C2/ESR2/PPARA	8
MF	GO:0005496	steroid binding	12/126	100/18410	3.91391e-12	3.38162e-10	2.18355e-10	PGR/NR3C1/ESR1/AR/NR3C2/CYP3A4/ESR2/NR1H3/SHBG/HSD11B1/HSD11B2/VDR	12
MF	GO:0140297	DNA-binding transcription factor binding	21/126	470/18410	8.19296e-12	5.89893e-10	3.80901e-10	RXRA/RELA/STAT3/BCL2/FOS/JUN/TP53/STAT1/ESR1/AR/PPARG/PPARD/NR1I2/AHR/MAPK14/GSK3B/CREB1/PTPN2/VDR/NR1H2/PPARA	21
MF	GO:0031406	carboxylic acid binding	13/126	173/18410	1.9243e-10	8.57272e-09	5.5355e-09	RXRA/NOS3/NOS2/PPARG/PPARD/SELE/GSTP1/VDR/FABP4/FABP3/FABP5/FABP1/PLA2G1B	13
MF	GO:0001221	transcription coregulator binding	11/126	108/18410	1.95144e-10	8.57272e-09	5.5355e-09	PGR/RXRA/RELA/FOS/STAT1/ESR1/AR/PPARG/PPARD/AHR/PPARA	11
MF	GO:0033293	monocarboxylic acid binding	10/126	81/18410	1.95715e-10	8.57272e-09	5.5355e-09	RXRA/PPARG/PPARD/GSTP1/VDR/FABP4/FABP3/FABP5/FABP1/PLA2G1B	10
MF	GO:0020037	heme binding	12/126	139/18410	1.98443e-10	8.57272e-09	5.5355e-09	PTGS1/PTGS2/NOS3/NOS2/HMOX1/CYP3A4/CYP1A2/CYP1A1/CYP1B1/CYP2C19/CYP19A1/CYP17A1	12
MF	GO:0001223	transcription coactivator binding	8/126	40/18410	2.4618e-10	9.66816e-09	6.24284e-09	PGR/RELA/STAT1/ESR1/AR/PPARD/AHR/PPARA	8
MF	GO:0046906	tetrapyrrole binding	12/126	149/18410	4.46024e-10	1.60569e-08	1.03681e-08	PTGS1/PTGS2/NOS3/NOS2/HMOX1/CYP3A4/CYP1A2/CYP1A1/CYP1B1/CYP2C19/CYP19A1/CYP17A1	12
MF	GO:0004497	monooxygenase activity	10/126	103/18410	2.16608e-09	7.19804e-08	4.64786e-08	NOS3/NOS2/HMOX1/CYP3A4/CYP1A2/CYP1A1/CYP1B1/CYP2C19/CYP19A1/CYP17A1	10
MF	GO:0016705	oxidoreductase activity, acting on paired donors, with incorporation or reduction of molecular oxygen	12/126	177/18410	3.22745e-09	9.95898e-08	6.43063e-08	PTGS1/PTGS2/NOS3/NOS2/HMOX1/CYP3A4/CYP1A2/CYP1A1/CYP1B1/CYP2C19/CYP19A1/CYP17A1	12
MF	GO:0008395	steroid hydroxylase activity	7/126	38/18410	6.29186e-09	1.81206e-07	1.17007e-07	CYP3A4/CYP1A2/CYP1A1/CYP1B1/CYP2C19/CYP19A1/CYP17A1	7
MF	GO:0016712	oxidoreductase activity, acting on paired donors, with incorporation or reduction of molecular oxygen, reduced flavin or flavoprotein as one donor, and incorporation of one atom of oxygen	7/126	40/18410	9.19006e-09	2.48131e-07	1.60221e-07	HMOX1/CYP3A4/CYP1A2/CYP1A1/CYP1B1/CYP2C19/CYP19A1	7
MF	GO:0070330	aromatase activity	6/126	25/18410	1.45139e-08	3.68825e-07	2.38154e-07	CYP3A4/CYP1A2/CYP1A1/CYP1B1/CYP2C19/CYP19A1	6
MF	GO:0005504	fatty acid binding	7/126	49/18410	4.02387e-08	9.65728e-07	6.23582e-07	PPARG/PPARD/GSTP1/FABP4/FABP3/FABP5/FABP1	7
MF	GO:0017171	serine hydrolase activity	11/126	195/18410	9.99328e-08	2.27216e-06	1.46716e-06	F10/F7/PLAU/F2/DPP4/PRSS1/ACHE/MMP1/CTRB1/MMP9/PREP	11
MF	GO:0044389	ubiquitin-like protein ligase binding	13/126	317/18410	2.73287e-07	5.90301e-06	3.81164e-06	SCN5A/KCNH2/RELA/BCL2/CDKN1A/JUN/TP53/STAT1/CXCR4/CD40/PRKACA/CASP8/GSK3B	13
MF	GO:0004252	serine-type endopeptidase activity	10/126	174/18410	3.28879e-07	6.76551e-06	4.36857e-06	F10/F7/PLAU/F2/DPP4/PRSS1/MMP1/CTRB1/MMP9/PREP	10
MF	GO:0097110	scaffold protein binding	7/126	67/18410	3.67905e-07	7.22431e-06	4.66482e-06	SCN5A/KCNH2/NOS3/CASP8/IKBKB/CD163/PDE4D	7
MF	GO:0043177	organic acid binding	9/126	141/18410	5.40764e-07	1.0157e-05	6.55847e-06	RXRA/NOS3/NOS2/PPARG/PPARD/VDR/FABP3/FABP5/FABP1	9
MF	GO:0008236	serine-type peptidase activity	10/126	191/18410	7.75924e-07	1.39666e-05	9.01841e-06	F10/F7/PLAU/F2/DPP4/PRSS1/MMP1/CTRB1/MMP9/PREP	10
MF	GO:0019902	phosphatase binding	10/126	193/18410	8.53425e-07	1.47472e-05	9.52242e-06	STAT3/BCL2/TP53/MAPK8/STAT1/SLC6A3/MAPK14/PTPN1/MAPK3/PPARA	10
MF	GO:0031625	ubiquitin protein ligase binding	12/126	298/18410	9.76354e-07	1.62225e-05	1.04751e-05	SCN5A/KCNH2/RELA/BCL2/CDKN1A/JUN/TP53/CXCR4/CD40/PRKACA/CASP8/GSK3B	12
MF	GO:0140296	general transcription initiation factor binding	6/126	52/18410	1.43465e-06	2.29544e-05	1.48219e-05	RELA/JUN/TP53/ESR1/AR/AHR	6
MF	GO:0004175	endopeptidase activity	14/126	432/18410	1.56898e-06	2.39654e-05	1.54747e-05	F10/F7/PLAU/CASP3/F2/DPP4/PRSS1/CASP9/CASP8/MMP1/CTRB1/MMP9/PREP/BACE1	14
MF	GO:0050661	NADP binding	6/126	53/18410	1.60879e-06	2.39654e-05	1.54747e-05	NOS3/NOS2/HMGCR/DHCR7/HSD11B1/G6PD	6
MF	GO:0051721	protein phosphatase 2A binding	5/126	30/18410	1.72267e-06	2.48064e-05	1.60178e-05	BCL2/TP53/STAT1/SLC6A3/PTPN1	5
MF	GO:0036041	long-chain fatty acid binding	4/126	15/18410	2.69333e-06	3.75329e-05	2.42354e-05	PPARG/PPARD/FABP4/FABP3	4
MF	GO:0001228	DNA-binding transcription activator activity, RNA polymerase II-specific	14/126	462/18410	3.42754e-06	4.62718e-05	2.98783e-05	PGR/NR3C1/RELA/STAT3/FOS/JUN/TP53/ESR1/AR/NR1I2/CREB1/NR1H3/NR1H2/PPARA	14
MF	GO:0001216	DNA-binding transcription activator activity	14/126	466/18410	3.78579e-06	4.95594e-05	3.20011e-05	PGR/NR3C1/RELA/STAT3/FOS/JUN/TP53/ESR1/AR/NR1I2/CREB1/NR1H3/NR1H2/PPARA	14
MF	GO:0002020	protease binding	8/126	136/18410	4.35682e-06	5.53572e-05	3.57448e-05	BCL2/TNF/CASP3/TP53/DPP4/SLC6A3/GSK3B/TIMP1	8
MF	GO:0019825	oxygen binding	5/126	39/18410	6.62531e-06	8.17752e-05	5.28032e-05	CYP3A4/CYP1A1/CYP2C19/CYP19A1/CYP17A1	5
MF	GO:0019903	protein phosphatase binding	8/126	148/18410	8.14312e-06	9.77175e-05	6.30973e-05	STAT3/BCL2/TP53/MAPK8/STAT1/SLC6A3/MAPK14/PTPN1	8
MF	GO:0005506	iron ion binding	8/126	151/18410	9.43593e-06	0.000109471	7.06865e-05	XDH/CYP3A4/CYP1A2/CYP1A1/CYP1B1/CYP2C19/CYP19A1/CYP17A1	8
MF	GO:0001046	core promoter sequence-specific DNA binding	5/126	42/18410	9.62937e-06	0.000109471	7.06865e-05	NR3C1/RELA/FOS/TP53/STAT1	5
MF	GO:0016709	oxidoreductase activity, acting on paired donors, with incorporation or reduction of molecular oxygen, NAD(P)H as one donor, and incorporation of one atom of oxygen	5/126	43/18410	1.0837e-05	0.000117039	7.55735e-05	NOS3/NOS2/CYP3A4/CYP1A1/CYP2C19	5
MF	GO:0051879	Hsp90 protein binding	5/126	43/18410	1.0837e-05	0.000117039	7.55735e-05	NR3C1/KDR/AHSA1/CYP1A1/AHR	5
MF	GO:0042277	peptide binding	11/126	322/18410	1.34339e-05	0.000141547	9.13987e-05	RXRA/ADRB2/RELA/CD14/PPARG/ACHE/INSR/PPP3CA/GSTM1/BCHE/BACE1	11
MF	GO:0005126	cytokine receptor binding	10/126	272/18410	1.79688e-05	0.000184822	0.000119341	VEGFA/TNF/CASP3/STAT1/CXCL8/TGFB1/IL2/IFNG/IL4/CASP8	10
MF	GO:0001091	RNA polymerase II general transcription initiation factor binding	4/126	24/18410	1.99895e-05	0.000200377	0.000129386	TP53/ESR1/AR/AHR	4
MF	GO:0033218	amide binding	12/126	402/18410	2.0662e-05	0.000200377	0.000129386	RXRA/ADRB2/RELA/CD14/PPARG/ACHE/INSR/PPP3CA/GSTM1/PLA2G4A/BCHE/BACE1	12
MF	GO:0051117	ATPase binding	6/126	82/18410	2.08726e-05	0.000200377	0.000129386	PGR/ESR1/AR/PPP3CA/NR1H2/PDE4D	6
MF	GO:0016616	oxidoreductase activity, acting on the CH-OH group of donors, NAD or NADP as acceptor	7/126	128/18410	2.83311e-05	0.000266066	0.000171802	ADH1B/ADH1C/HMGCR/HSD11B1/HSD11B2/G6PD/AKR1B10	7
MF	GO:0015378	sodium:chloride symporter activity	3/126	10/18410	3.62687e-05	0.000326418	0.000210772	SLC6A2/SLC6A4/SLC6A3	3
MF	GO:0097199	cysteine-type endopeptidase activity involved in apoptotic signaling pathway	3/126	10/18410	3.62687e-05	0.000326418	0.000210772	CASP3/CASP9/CASP8	3
MF	GO:0016922	nuclear receptor binding	7/126	139/18410	4.80605e-05	0.000417924	0.000269858	RXRA/STAT1/ESR1/PPARG/NR1I2/VDR/NR1H2	7
MF	GO:0032052	bile acid binding	3/126	11/18410	4.96201e-05	0.000417924	0.000269858	VDR/FABP1/PLA2G1B	3
MF	GO:0070513	death domain binding	3/126	11/18410	4.96201e-05	0.000417924	0.000269858	BCL2/MCL1/BAX	3
MF	GO:0016614	oxidoreductase activity, acting on CH-OH group of donors	7/126	140/18410	5.03057e-05	0.000417924	0.000269858	ADH1B/ADH1C/HMGCR/HSD11B1/HSD11B2/G6PD/AKR1B10	7
MF	GO:0015373	anion:sodium symporter activity	3/126	13/18410	8.51503e-05	0.000694056	0.00044816	SLC6A2/SLC6A4/SLC6A3	3
MF	GO:0004707	MAP kinase activity	3/126	15/18410	0.000134116	0.00103461	0.00066806	MAPK8/MAPK14/MAPK3	3
MF	GO:0046965	nuclear retinoid X receptor binding	3/126	15/18410	0.000134116	0.00103461	0.00066806	PPARG/VDR/NR1H2	3
MF	GO:0097153	cysteine-type endopeptidase activity involved in apoptotic process	3/126	15/18410	0.000134116	0.00103461	0.00066806	CASP3/CASP9/CASP8	3
MF	GO:0015377	cation:chloride symporter activity	3/126	16/18410	0.000164242	0.00124478	0.000803769	SLC6A2/SLC6A4/SLC6A3	3
MF	GO:0001618	virus receptor activity	5/126	76/18410	0.000173703	0.00129379	0.000835413	CD80/CD86/CXCR4/DPP4/ICAM1	5
MF	GO:0140272	exogenous protein binding	5/126	77/18410	0.000184756	0.00135279	0.000873513	CD80/CD86/CXCR4/DPP4/ICAM1	5
MF	GO:0005324	long-chain fatty acid transporter activity	3/126	17/18410	0.000198441	0.00142802	0.000922091	FABP4/FABP5/FABP1	3
MF	GO:0031072	heat shock protein binding	6/126	123/18410	0.000201642	0.00142802	0.000922091	NR3C1/KDR/BAX/AHSA1/CYP1A1/AHR	6
MF	GO:0005125	cytokine activity	8/126	235/18410	0.000215658	0.00150265	0.000970279	VEGFA/TNF/CXCL8/TGFB1/IL2/IFNG/IL4/TIMP1	8
MF	GO:0001540	amyloid-beta binding	5/126	81/18410	0.000234426	0.0016075	0.00103798	ADRB2/ACHE/INSR/BCHE/BACE1	5
MF	GO:0004712	protein serine/threonine/tyrosine kinase activity	11/126	446/18410	0.000248797	0.00167938	0.0010844	MAPK8/KDR/CDK2/PRKACA/PRKCA/IKBKB/AKT1/INSR/MAPK14/GSK3B/MAPK3	11
MF	GO:0005326	neurotransmitter transmembrane transporter activity	3/126	19/18410	0.000279963	0.00186068	0.00120146	SLC6A2/SLC6A4/SLC6A3	3
MF	GO:0000979	RNA polymerase II core promoter sequence-specific DNA binding	3/126	20/18410	0.000327725	0.00214511	0.00138512	RELA/FOS/STAT1	3
MF	GO:0032813	tumor necrosis factor receptor superfamily binding	4/126	49/18410	0.000349241	0.00225182	0.00145403	TNF/CASP3/STAT1/CASP8	4
MF	GO:0015296	anion:cation symporter activity	3/126	21/18410	0.00038044	0.00241691	0.00156063	SLC6A2/SLC6A4/SLC6A3	3
MF	GO:0052689	carboxylic ester hydrolase activity	6/126	149/18410	0.000563818	0.00347025	0.00224078	CA2/ACHE/PON1/PLA2G4A/BCHE/PLA2G1B	6
MF	GO:0042974	nuclear retinoic acid receptor binding	3/126	24/18410	0.000570342	0.00347025	0.00224078	PPARG/VDR/NR1H2	3
MF	GO:0070412	R-SMAD binding	3/126	24/18410	0.000570342	0.00347025	0.00224078	FOS/JUN/PPARG	3
MF	GO:0106310	protein serine kinase activity	9/126	360/18410	0.000836831	0.00502098	0.00324211	MAPK8/CDK2/PRKACA/PRKCA/IKBKB/AKT1/MAPK14/GSK3B/MAPK3	9
MF	GO:0008083	growth factor activity	6/126	162/18410	0.00087387	0.00517139	0.00333923	VEGFA/TGFB1/IL2/IL4/F2/TIMP1	6
MF	GO:0042578	phosphoric ester hydrolase activity	9/126	366/18410	0.000939996	0.00548755	0.00354337	PDE3A/PON1/HMOX1/PPP3CA/PTPN1/PTPN2/PTPN11/PDE4D/ACP1	9
MF	GO:0016836	hydro-lyase activity	4/126	64/18410	0.00096777	0.00557435	0.00359942	CA2/CYP1A2/CYP1A1/CYP1B1	4
MF	GO:0005164	tumor necrosis factor receptor binding	3/126	31/18410	0.00122318	0.00686251	0.0044312	TNF/STAT1/CASP8	3
MF	GO:0051059	NF-kappaB binding	3/126	31/18410	0.00122318	0.00686251	0.0044312	RELA/PPARD/GSK3B	3
MF	GO:0001098	basal transcription machinery binding	4/126	74/18410	0.00166289	0.00909328	0.00587164	TP53/ESR1/AR/AHR	4
MF	GO:0001099	basal RNA polymerase II transcription machinery binding	4/126	74/18410	0.00166289	0.00909328	0.00587164	TP53/ESR1/AR/AHR	4
MF	GO:0030971	receptor tyrosine kinase binding	4/126	76/18410	0.00183481	0.00990798	0.00639769	TP53/PTPN1/PTPN2/PTPN11	4
MF	GO:0048018	receptor ligand activity	10/126	489/18410	0.00197003	0.0105004	0.00678023	VEGFA/TNF/CXCL8/TGFB1/IL2/IFNG/IL4/F2/DPP4/TIMP1	10
MF	GO:0001094	TFIID-class transcription factor complex binding	2/126	10/18410	0.00201744	0.0105004	0.00678023	TP53/AHR	2
MF	GO:0018455	alcohol dehydrogenase [NAD(P)+] activity	2/126	10/18410	0.00201744	0.0105004	0.00678023	ADH1B/ADH1C	2
MF	GO:0016835	carbon-oxygen lyase activity	4/126	79/18410	0.00211522	0.0108783	0.00702423	CA2/CYP1A2/CYP1A1/CYP1B1	4
MF	GO:0030546	signaling receptor activator activity	10/126	496/18410	0.00218475	0.0111037	0.00716976	VEGFA/TNF/CXCL8/TGFB1/IL2/IFNG/IL4/F2/DPP4/TIMP1	10
MF	GO:0097371	MDM2/MDM4 family protein binding	2/126	11/18410	0.00245473	0.0123307	0.0079621	TP53/PPARA	2
MF	GO:0016209	antioxidant activity	4/126	85/18410	0.00276229	0.0137162	0.0088567	PTGS1/PTGS2/GSTP1/FABP1	4
MF	GO:0004674	protein serine/threonine kinase activity	9/126	430/18410	0.00282722	0.0138791	0.00896188	MAPK8/CDK2/PRKACA/PRKCA/IKBKB/AKT1/MAPK14/GSK3B/MAPK3	9
MF	GO:0004861	cyclin-dependent protein serine/threonine kinase inhibitor activity	2/126	12/18410	0.00293251	0.014076	0.00908907	CDKN1A/CASP3	2
MF	GO:0097677	STAT family protein binding	2/126	12/18410	0.00293251	0.014076	0.00908907	PPARG/PTPN2	2
MF	GO:0042562	hormone binding	4/126	87/18410	0.00300503	0.0142656	0.00921147	NR3C1/AR/INSR/SHBG	4
MF	GO:0043176	amine binding	2/126	13/18410	0.00345021	0.0158563	0.0102386	SLC6A4/SLC6A3	2
MF	GO:0050998	nitric-oxide synthase binding	2/126	13/18410	0.00345021	0.0158563	0.0102386	SCN5A/SLC6A4	2
MF	GO:1901338	catecholamine binding	2/126	13/18410	0.00345021	0.0158563	0.0102386	ADRB2/SLC6A3	2
MF	GO:0015026	coreceptor activity	3/126	47/18410	0.0040751	0.018531	0.0119657	CD80/CD86/CXCR4	3
MF	GO:0005178	integrin binding	5/126	156/18410	0.0043984	0.0197928	0.0127804	KDR/PRKCA/ICAM1/VCAM1/PTPN2	5
MF	GO:0010181	FMN binding	2/126	15/18410	0.00460315	0.0205006	0.0132375	NOS3/NOS2	2
MF	GO:0004115	3',5'-cyclic-AMP phosphodiesterase activity	2/126	16/18410	0.00523728	0.022625	0.0146092	PDE3A/PDE4D	2
MF	GO:0035173	histone kinase activity	2/126	16/18410	0.00523728	0.022625	0.0146092	CDK2/PRKCA	2
MF	GO:0047498	calcium-dependent phospholipase A2 activity	2/126	16/18410	0.00523728	0.022625	0.0146092	PLA2G4A/PLA2G1B	2
MF	GO:0004601	peroxidase activity	3/126	52/18410	0.0054182	0.0229477	0.0148176	PTGS1/PTGS2/GSTP1	3
MF	GO:1901618	organic hydroxy compound transmembrane transporter activity	3/126	52/18410	0.0054182	0.0229477	0.0148176	SLC6A2/SLC6A4/SLC6A3	3
MF	GO:0004725	protein tyrosine phosphatase activity	4/126	103/18410	0.00549017	0.0230268	0.0148686	PTPN1/PTPN2/PTPN11/ACP1	4
MF	GO:0035497	cAMP response element binding	2/126	17/18410	0.00590912	0.0245456	0.0158494	JUN/CREB1	2
MF	GO:0004708	MAP kinase kinase activity	2/126	18/18410	0.00661814	0.0266515	0.0172092	MAPK14/MAPK3	2
MF	GO:0031690	adrenergic receptor binding	2/126	18/18410	0.00661814	0.0266515	0.0172092	ADRB1/PDE4D	2
MF	GO:0001227	DNA-binding transcription repressor activity, RNA polymerase II-specific	7/126	321/18410	0.00662801	0.0266515	0.0172092	NR3C1/RELA/JUN/TP53/PPARG/PPARD/PPARA	7
MF	GO:0016684	oxidoreductase activity, acting on peroxide as acceptor	3/126	56/18410	0.00666288	0.0266515	0.0172092	PTGS1/PTGS2/GSTP1	3
MF	GO:0001217	DNA-binding transcription repressor activity	7/126	325/18410	0.0070749	0.02804	0.0181057	NR3C1/RELA/JUN/TP53/PPARG/PPARD/PPARA	7
MF	GO:0004745	NAD-retinol dehydrogenase activity	2/126	19/18410	0.00736381	0.0289197	0.0186738	ADH1B/ADH1C	2
MF	GO:0004721	phosphoprotein phosphatase activity	5/126	177/18410	0.00744456	0.0289734	0.0187085	PPP3CA/PTPN1/PTPN2/PTPN11/ACP1	5
MF	GO:1990782	protein tyrosine kinase binding	4/126	113/18410	0.00758947	0.0292737	0.0189023	TP53/PTPN1/PTPN2/PTPN11	4
MF	GO:0046982	protein heterodimerization activity	7/126	332/18410	0.00791035	0.0302413	0.0195272	BCL2/TP53/MCL1/BAX/IKBKB/AHR/ADRB1	7
MF	GO:0001972	retinoic acid binding	2/126	20/18410	0.0081456	0.0308675	0.0199315	RXRA/FABP5	2
MF	GO:0005123	death receptor binding	2/126	21/18410	0.00896298	0.0333794	0.0215535	CASP3/CASP8	2
MF	GO:0008391	arachidonic acid monooxygenase activity	2/126	21/18410	0.00896298	0.0333794	0.0215535	CYP1A1/CYP2C19	2
MF	GO:0043621	protein self-association	3/126	63/18410	0.00922077	0.0340459	0.0219838	TP53/PPARG/ACHE	3
MF	GO:0005158	insulin receptor binding	2/126	22/18410	0.00981545	0.0359345	0.0232033	PTPN1/PTPN11	2
MF	GO:0004114	3',5'-cyclic-nucleotide phosphodiesterase activity	2/126	23/18410	0.0107025	0.038529	0.0248786	PDE3A/PDE4D	2
MF	GO:0035035	histone acetyltransferase binding	2/126	23/18410	0.0107025	0.038529	0.0248786	TP53/STAT1	2
MF	GO:0016829	lyase activity	5/126	195/18410	0.0110286	0.0393747	0.0254247	CA2/CYP1A2/CYP1A1/CYP1B1/CYP17A1	5
MF	GO:0016702	oxidoreductase activity, acting on single donors with incorporation of molecular oxygen, incorporation of two atoms of oxygen	2/126	24/18410	0.0116236	0.041159	0.0265768	PTGS1/PTGS2	2
MF	GO:0016791	phosphatase activity	6/126	276/18410	0.0118684	0.0416842	0.026916	PON1/PPP3CA/PTPN1/PTPN2/PTPN11/ACP1	6
MF	GO:0005516	calmodulin binding	5/126	200/18410	0.0122021	0.0425106	0.0274496	SCN5A/NOS3/NOS2/AKT1/PPP3CA	5
MF	GO:0004112	cyclic-nucleotide phosphodiesterase activity	2/126	25/18410	0.0125783	0.0427859	0.0276273	PDE3A/PDE4D	2
MF	GO:0016701	oxidoreductase activity, acting on single donors with incorporation of molecular oxygen	2/126	25/18410	0.0125783	0.0427859	0.0276273	PTGS1/PTGS2	2
MF	GO:0017025	TBP-class protein binding	2/126	25/18410	0.0125783	0.0427859	0.0276273	ESR1/AHR	2
MF	GO:0015370	solute:sodium symporter activity	3/126	72/18410	0.0132477	0.0447111	0.0288705	SLC6A2/SLC6A4/SLC6A3	3
MF	GO:0004364	glutathione transferase activity	2/126	26/18410	0.013566	0.0454303	0.0293349	GSTM1/GSTP1	2
MF	GO:0001664	G protein-coupled receptor binding	6/126	288/18410	0.0143822	0.0477932	0.0308606	STAT1/CXCL8/IL2/C3/ADRB1/PDE4D	6
MF	GO:0004190	aspartic-type endopeptidase activity	2/126	27/18410	0.0145863	0.0481015	0.0310597	CASP3/BACE1	2
MF	GO:0070001	aspartic-type peptidase activity	2/126	28/18410	0.0156387	0.0511813	0.0330484	CASP3/BACE1	2
MF	GO:0046332	SMAD binding	3/126	78/18410	0.0164077	0.0532943	0.0344128	FOS/JUN/PPARG	3
MF	GO:0046625	sphingolipid binding	2/126	29/18410	0.0167228	0.0539122	0.0348117	IL2/PLA2G4A	2
MF	GO:0033764	steroid dehydrogenase activity, acting on the CH-OH group of donors, NAD or NADP as acceptor	2/126	30/18410	0.017838	0.0570814	0.0368581	HSD11B1/HSD11B2	2
MF	GO:0015081	sodium ion transmembrane transporter activity	4/126	150/18410	0.0197134	0.0626191	0.0404339	SCN5A/SLC6A2/SLC6A4/SLC6A3	4
MF	GO:0051427	hormone receptor binding	2/126	32/18410	0.0201599	0.0635697	0.0410477	FABP4/PTPN11	2
MF	GO:0050660	flavin adenine dinucleotide binding	3/126	85/18410	0.0205836	0.0644357	0.0416069	NOS3/NOS2/XDH	3
MF	GO:0008013	beta-catenin binding	3/126	86/18410	0.0212235	0.0659283	0.0425707	ESR1/AR/GSK3B	3
MF	GO:0030291	protein serine/threonine kinase inhibitor activity	2/126	33/18410	0.0213656	0.0659283	0.0425707	CDKN1A/CASP3	2
MF	GO:0008081	phosphoric diester hydrolase activity	3/126	88/18410	0.0225356	0.0668734	0.0431809	PDE3A/HMOX1/PDE4D	3
MF	GO:0001530	lipopolysaccharide binding	2/126	34/18410	0.0226007	0.0668734	0.0431809	CD14/F2	2
MF	GO:0004623	phospholipase A2 activity	2/126	34/18410	0.0226007	0.0668734	0.0431809	PLA2G4A/PLA2G1B	2
MF	GO:0016229	steroid dehydrogenase activity	2/126	34/18410	0.0226007	0.0668734	0.0431809	HSD11B1/HSD11B2	2
MF	GO:0030332	cyclin binding	2/126	34/18410	0.0226007	0.0668734	0.0431809	CDKN1A/CDK2	2
MF	GO:0140677	molecular function activator activity	2/126	34/18410	0.0226007	0.0668734	0.0431809	AKT1/AHSA1	2
MF	GO:0042805	actinin binding	2/126	36/18410	0.025157	0.0739308	0.0477379	RELA/PPARG	2
MF	GO:0005501	retinoid binding	2/126	38/18410	0.0278251	0.080674	0.0520921	RXRA/FABP5	2
MF	GO:0019840	isoprenoid binding	2/126	38/18410	0.0278251	0.080674	0.0520921	RXRA/FABP5	2
MF	GO:0015108	chloride transmembrane transporter activity	3/126	99/18410	0.0305264	0.0875486	0.0565311	SLC6A2/SLC6A4/SLC6A3	3
MF	GO:0032451	demethylase activity	2/126	40/18410	0.0306015	0.0875486	0.0565311	CYP1A2/CYP1A1	2
MF	GO:0015294	solute:cation symporter activity	3/126	104/18410	0.0345892	0.0983062	0.0634774	SLC6A2/SLC6A4/SLC6A3	3
MF	GO:0004866	endopeptidase inhibitor activity	4/126	180/18410	0.0352701	0.0990534	0.0639599	XIAP/C3/SLPI/TIMP1	4
MF	GO:0047485	protein N-terminus binding	3/126	105/18410	0.0354338	0.0990534	0.0639599	RELA/TP53/SLC6A3	3
MF	GO:0004620	phospholipase activity	3/126	106/18410	0.0362889	0.0990534	0.0639599	HMOX1/PLA2G4A/PLA2G1B	3
MF	GO:0051087	chaperone binding	3/126	106/18410	0.0362889	0.0990534	0.0639599	TP53/BAX/AHSA1	3
MF	GO:0001222	transcription corepressor binding	2/126	44/18410	0.0364658	0.0990534	0.0639599	STAT1/ESR1	2
MF	GO:0001784	phosphotyrosine residue binding	2/126	44/18410	0.0364658	0.0990534	0.0639599	MAPK3/PTPN11	2
MF	GO:0030544	Hsp70 protein binding	2/126	44/18410	0.0364658	0.0990534	0.0639599	BAX/CYP1A1	2
MF	GO:1901681	sulfur compound binding	5/126	267/18410	0.0366864	0.0990534	0.0639599	VEGFA/CXCL8/F2/GSTM1/GSTP1	5
MF	GO:0030414	peptidase inhibitor activity	4/126	187/18410	0.0396884	0.106493	0.0687638	XIAP/C3/SLPI/TIMP1	4
MF	GO:0070888	E-box binding	2/126	49/18410	0.0443465	0.117698	0.0759986	PPARG/AHR	2
MF	GO:0061135	endopeptidase regulator activity	4/126	194/18410	0.044409	0.117698	0.0759986	XIAP/C3/SLPI/TIMP1	4
MF	GO:0016538	cyclin-dependent protein serine/threonine kinase regulator activity	2/126	50/18410	0.045992	0.12115	0.0782278	CDKN1A/CASP3	2
MF	GO:0008227	G protein-coupled amine receptor activity	2/126	51/18410	0.0476598	0.12403	0.0800879	ADRB2/ADRB1	2
MF	GO:0051018	protein kinase A binding	2/126	51/18410	0.0476598	0.12403	0.0800879	PRKACA/GSK3B	2
MF	GO:0004197	cysteine-type endopeptidase activity	3/126	120/18410	0.0493594	0.127684	0.0824471	CASP3/CASP9/CASP8	3

## Sheet: Supplementary Material Table6
ID	Description	GeneRatio	BgRatio	pvalue	p.adjust	qvalue	geneID	Count
hsa05417	Lipid and atherosclerosis	31/117	215/8159	3.55054e-23	9.01837e-21	2.72831e-21	RXRA/NOS3/RELA/STAT3/BCL2/FOS/TNF/JUN/CASP3/TP53/MAPK8/CXCL8/CD40/CD14/PPARG/BAX/CASP9/CASP8/PRKCA/IKBKB/AKT1/MMP1/CYP1A1/ICAM1/SELE/VCAM1/PPP3CA/MAPK14/GSK3B/MMP9/MAPK3	31
hsa05207	Chemical carcinogenesis - receptor activation	27/117	212/8159	9.63717e-19	1.22392e-16	3.7027e-17	PGR/RXRA/ADRB2/RELA/STAT3/VEGFA/BCL2/FOS/JUN/XIAP/ESR1/AR/PRKACA/PRKCA/AKT1/CYP3A4/CYP1A2/CYP1A1/CYP1B1/AHR/GSTM1/ADRB1/ESR2/CREB1/VDR/MAPK3/PPARA	27
hsa05161	Hepatitis B	24/117	162/8159	2.89815e-18	2.45376e-16	7.42332e-17	RELA/STAT3/BCL2/FOS/CDKN1A/TNF/JUN/CASP3/TP53/MAPK8/STAT1/CXCL8/TGFB1/CDK2/BAX/CASP9/CASP8/PRKCA/IKBKB/AKT1/MAPK14/MMP9/CREB1/MAPK3	24
hsa04933	AGE-RAGE signaling pathway in diabetic complications	20/117	100/8159	5.29831e-18	3.36443e-16	1.01783e-16	NOS3/RELA/STAT3/VEGFA/BCL2/TNF/JUN/CASP3/MAPK8/STAT1/CXCL8/TGFB1/BAX/PRKCA/AKT1/ICAM1/SELE/VCAM1/MAPK14/MAPK3	20
hsa05167	Kaposi sarcoma-associated herpesvirus infection	25/117	194/8159	1.66787e-17	8.4728e-16	2.56326e-16	PTGS2/RELA/STAT3/VEGFA/FOS/CDKN1A/JUN/CASP3/TP53/MAPK8/STAT1/CXCL8/CD86/C3/BAX/CASP9/CASP8/IKBKB/AKT1/ICAM1/PPP3CA/MAPK14/GSK3B/CREB1/MAPK3	25
hsa05418	Fluid shear stress and atherosclerosis	21/117	139/8159	3.08801e-16	1.30726e-14	3.95482e-15	NOS3/RELA/VEGFA/BCL2/FOS/TNF/JUN/TP53/MAPK8/IFNG/KDR/IKBKB/AKT1/HMOX1/ICAM1/SELE/VCAM1/GSTM1/GSTP1/MAPK14/MMP9	21
hsa04657	IL-17 signaling pathway	17/117	94/8159	1.17555e-14	4.26557e-13	1.29046e-13	PTGS2/RELA/FOS/TNF/JUN/CASP3/MAPK8/CXCL8/IFNG/IL4/CASP8/IKBKB/MMP1/MAPK14/GSK3B/MMP9/MAPK3	17
hsa05145	Toxoplasmosis	18/117	112/8159	1.60442e-14	5.09404e-13	1.54109e-13	RELA/STAT3/BCL2/TNF/CASP3/MAPK8/STAT1/TGFB1/IFNG/XIAP/CD40/NOS2/CASP9/CASP8/IKBKB/AKT1/MAPK14/MAPK3	18
hsa04931	Insulin resistance	17/117	108/8159	1.30466e-13	3.68204e-12	1.11392e-12	NOS3/RELA/STAT3/TNF/MAPK8/PYGM/IKBKB/AKT1/SLC2A4/INSR/GSK3B/PTPN1/CREB1/NR1H3/NR1H2/PTPN11/PPARA	17
hsa04668	TNF signaling pathway	17/117	112/8159	2.4284e-13	6.16813e-12	1.86603e-12	PTGS2/RELA/FOS/TNF/JUN/CASP3/MAPK8/CASP8/IKBKB/AKT1/ICAM1/SELE/VCAM1/MAPK14/MMP9/CREB1/MAPK3	17
hsa04932	Non-alcoholic fatty liver disease	19/117	155/8159	4.57912e-13	1.05736e-11	3.19881e-12	RXRA/RELA/FOS/TNF/JUN/CASP3/MAPK8/CXCL8/TGFB1/PPARG/BAX/CASP8/IKBKB/AKT1/INSR/MAPK14/GSK3B/NR1H3/PPARA	19
hsa05160	Hepatitis C	19/117	157/8159	5.79557e-13	1.17112e-11	3.54298e-12	RXRA/RELA/STAT3/CDKN1A/TNF/CASP3/TP53/STAT1/IFNG/CDK2/BAX/CASP9/CASP8/IKBKB/AKT1/GSK3B/NR1H3/MAPK3/PPARA	19
hsa05163	Human cytomegalovirus infection	22/117	225/8159	5.99394e-13	1.17112e-11	3.54298e-12	PTGS2/RELA/STAT3/VEGFA/CDKN1A/TNF/CASP3/TP53/CXCL8/CXCR4/PRKACA/BAX/CASP9/CASP8/PRKCA/IKBKB/AKT1/PPP3CA/MAPK14/GSK3B/CREB1/MAPK3	22
hsa05152	Tuberculosis	20/117	180/8159	6.87822e-13	1.24791e-11	3.77527e-12	RELA/BCL2/TNF/CASP3/MAPK8/STAT1/TGFB1/IFNG/CD14/C3/NOS2/BAX/CASP9/CASP8/AKT1/PPP3CA/MAPK14/CREB1/VDR/MAPK3	20
hsa05142	Chagas disease	16/117	102/8159	7.63338e-13	1.29259e-11	3.91043e-12	RELA/FOS/TNF/JUN/MAPK8/CXCL8/TGFB1/IL2/IFNG/C3/NOS2/CASP8/IKBKB/AKT1/MAPK14/MAPK3	16
hsa04620	Toll-like receptor signaling pathway	16/117	104/8159	1.04309e-12	1.65591e-11	5.00958e-12	RELA/FOS/TNF/JUN/MAPK8/STAT1/CXCL8/CD80/CD86/CD40/CD14/CASP8/IKBKB/AKT1/MAPK14/MAPK3	16
hsa04659	Th17 cell differentiation	16/117	108/8159	1.90823e-12	2.85112e-11	8.62544e-12	RXRA/RELA/STAT3/FOS/JUN/MAPK8/STAT1/TGFB1/IL2/IFNG/IL4/IKBKB/AHR/PPP3CA/MAPK14/MAPK3	16
hsa05215	Prostate cancer	15/117	97/8159	5.18487e-12	7.31643e-11	2.21342e-11	RELA/BCL2/CDKN1A/PLAU/TP53/AR/CDK2/CASP9/IKBKB/AKT1/GSTP1/GSK3B/MMP9/CREB1/MAPK3	15
hsa05162	Measles	17/117	139/8159	9.00401e-12	1.20369e-10	3.64151e-11	RELA/STAT3/BCL2/FOS/JUN/CASP3/TP53/MAPK8/STAT1/IL2/CDK2/BAX/CASP9/CASP8/IKBKB/AKT1/GSK3B	17
hsa04926	Relaxin signaling pathway	16/117	129/8159	3.11619e-11	3.95756e-10	1.19727e-10	NOS3/RELA/VEGFA/FOS/JUN/MAPK8/TGFB1/NOS2/PRKACA/PRKCA/AKT1/MMP1/MAPK14/MMP9/CREB1/MAPK3	16
hsa05166	Human T-cell leukemia virus 1 infection	20/117	222/8159	3.47009e-11	4.02331e-10	1.21716e-10	RELA/FOS/CDKN1A/TNF/JUN/TP53/MAPK8/TGFB1/IL2/XIAP/CD40/CDK2/PRKACA/BAX/IKBKB/AKT1/ICAM1/PPP3CA/CREB1/MAPK3	20
hsa05222	Small cell lung cancer	14/117	92/8159	3.48476e-11	4.02331e-10	1.21716e-10	PTGS2/RXRA/RELA/BCL2/CDKN1A/CASP3/TP53/XIAP/NOS2/CDK2/BAX/CASP9/IKBKB/AKT1	14
hsa05212	Pancreatic cancer	13/117	76/8159	3.94414e-11	4.35571e-10	1.31772e-10	RELA/STAT3/VEGFA/CDKN1A/TP53/MAPK8/STAT1/TGFB1/BAX/CASP9/IKBKB/AKT1/MAPK3	13
hsa05140	Leishmaniasis	13/117	77/8159	4.68887e-11	4.96238e-10	1.50126e-10	PTGS2/RELA/FOS/TNF/JUN/STAT1/TGFB1/IFNG/IL4/C3/NOS2/MAPK14/MAPK3	13
hsa05169	Epstein-Barr virus infection	19/117	202/8159	5.3472e-11	5.43276e-10	1.64356e-10	RELA/STAT3/BCL2/CDKN1A/TNF/JUN/CASP3/TP53/MAPK8/STAT1/CD40/CDK2/BAX/CASP9/CASP8/IKBKB/AKT1/ICAM1/MAPK14	19
hsa04210	Apoptosis	16/117	136/8159	7.03702e-11	6.87462e-10	2.07977e-10	RELA/BCL2/FOS/TNF/JUN/CASP3/TP53/MAPK8/MCL1/XIAP/BAX/CASP9/CASP8/IKBKB/AKT1/MAPK3	16
hsa01522	Endocrine resistance	14/117	98/8159	8.40075e-11	7.90293e-10	2.39086e-10	BCL2/FOS/CDKN1A/JUN/TP53/MAPK8/ESR1/PRKACA/BAX/AKT1/ESR2/MAPK14/MMP9/MAPK3	14
hsa04936	Alcoholic liver disease	16/117	142/8159	1.3615e-10	1.23508e-09	3.73645e-10	ADH1B/ADH1C/RELA/TNF/CASP3/MAPK8/CXCL8/CD14/C3/CASP8/IKBKB/AKT1/MAPK14/GSK3B/FABP1/PPARA	16
hsa04625	C-type lectin receptor signaling pathway	14/117	104/8159	1.9059e-10	1.61366e-09	4.88177e-10	PTGS2/RELA/TNF/JUN/MAPK8/STAT1/IL2/CASP8/IKBKB/AKT1/PPP3CA/MAPK14/MAPK3/PTPN11	14
hsa04660	T cell receptor signaling pathway	14/117	104/8159	1.9059e-10	1.61366e-09	4.88177e-10	RELA/FOS/TNF/JUN/MAPK8/IL2/IFNG/IL4/IKBKB/AKT1/PPP3CA/MAPK14/GSK3B/MAPK3	14
hsa05210	Colorectal cancer	13/117	86/8159	1.99425e-10	1.634e-09	4.9433e-10	BCL2/FOS/CDKN1A/JUN/CASP3/TP53/MAPK8/TGFB1/BAX/CASP9/AKT1/GSK3B/MAPK3	13
hsa04917	Prolactin signaling pathway	12/117	70/8159	2.25817e-10	1.79242e-09	5.42258e-10	RELA/STAT3/FOS/MAPK8/STAT1/ESR1/AKT1/ESR2/MAPK14/GSK3B/CYP17A1/MAPK3	12
hsa04380	Osteoclast differentiation	15/117	128/8159	3.06345e-10	2.3218e-09	7.02409e-10	RELA/FOS/TNF/JUN/MAPK8/STAT1/TGFB1/IFNG/PPARG/IKBKB/AKT1/PPP3CA/MAPK14/CREB1/MAPK3	15
hsa05235	PD-L1 expression and PD-1 checkpoint pathway in cancer	13/117	89/8159	3.10792e-10	2.3218e-09	7.02409e-10	RELA/STAT3/FOS/JUN/STAT1/IFNG/CD274/IKBKB/AKT1/PPP3CA/MAPK14/MAPK3/PTPN11	13
hsa04066	HIF-1 signaling pathway	14/117	109/8159	3.6203e-10	2.6273e-09	7.94833e-10	NOS3/RELA/STAT3/VEGFA/BCL2/CDKN1A/IFNG/NOS2/PRKCA/AKT1/HMOX1/INSR/TIMP1/MAPK3	14
hsa01524	Platinum drug resistance	12/117	73/8159	3.76451e-10	2.65607e-09	8.03537e-10	BCL2/CDKN1A/CASP3/TP53/XIAP/BAX/CASP9/CASP8/AKT1/GSTM1/GSTP1/MAPK3	12
hsa04370	VEGF signaling pathway	11/117	59/8159	5.14198e-10	3.5299e-09	1.06789e-09	PTGS2/NOS3/VEGFA/KDR/CASP9/PRKCA/AKT1/PPP3CA/MAPK14/PLA2G4A/MAPK3	11
hsa05133	Pertussis	12/117	76/8159	6.12736e-10	4.09565e-09	1.23905e-09	RELA/FOS/TNF/JUN/CASP3/MAPK8/CXCL8/CD14/C3/NOS2/MAPK14/MAPK3	12
hsa05208	Chemical carcinogenesis - reactive oxygen species	18/117	223/8159	2.20908e-09	1.43873e-08	4.35257e-09	RELA/VEGFA/FOS/JUN/MAPK8/IKBKB/AKT1/HMOX1/CYP1A2/CYP1A1/CYP1B1/AHR/GSTM1/MAPK14/PTPN1/MAPK3/PTPN11/ACP1	18
hsa05205	Proteoglycans in cancer	17/117	205/8159	4.27787e-09	2.71645e-08	8.21802e-09	STAT3/VEGFA/CDKN1A/PLAU/TNF/CASP3/TP53/TGFB1/ESR1/KDR/PRKACA/PRKCA/AKT1/MAPK14/MMP9/MAPK3/PTPN11	17
hsa04010	MAPK signaling pathway	20/117	294/8159	5.14893e-09	3.18983e-08	9.65012e-09	RELA/VEGFA/FOS/TNF/JUN/CASP3/TP53/MAPK8/TGFB1/CD14/KDR/PRKACA/PRKCA/IKBKB/AKT1/INSR/PPP3CA/MAPK14/PLA2G4A/MAPK3	20
hsa04658	Th1 and Th2 cell differentiation	12/117	92/8159	5.91446e-09	3.57684e-08	1.08209e-08	RELA/FOS/JUN/MAPK8/STAT1/IL2/IFNG/IL4/IKBKB/PPP3CA/MAPK14/MAPK3	12
hsa05170	Human immunodeficiency virus 1 infection	17/117	212/8159	7.13155e-09	4.21259e-08	1.27443e-08	RELA/BCL2/FOS/TNF/JUN/CASP3/MAPK8/CXCR4/BAX/CASP9/CASP8/PRKCA/IKBKB/AKT1/PPP3CA/MAPK14/MAPK3	17
hsa05164	Influenza A	15/117	171/8159	1.76402e-08	1.01832e-07	3.0807e-08	RELA/TNF/CASP3/STAT1/CXCL8/IFNG/PRSS1/BAX/CASP9/CASP8/PRKCA/IKBKB/AKT1/ICAM1/MAPK3	15
hsa04064	NF-kappa B signaling pathway	12/117	104/8159	2.43972e-08	1.37709e-07	4.16608e-08	PTGS2/RELA/BCL2/PLAU/TNF/CXCL8/XIAP/CD40/CD14/IKBKB/ICAM1/VCAM1	12
hsa04920	Adipocytokine signaling pathway	10/117	69/8159	4.16761e-08	2.30125e-07	6.96192e-08	RXRA/RELA/STAT3/TNF/MAPK8/IKBKB/AKT1/SLC2A4/PTPN11/PPARA	10
hsa05323	Rheumatoid arthritis	11/117	93/8159	7.44429e-08	4.02308e-07	1.2171e-07	VEGFA/FOS/TNF/JUN/CXCL8/TGFB1/IFNG/CD80/CD86/MMP1/ICAM1	11
hsa03320	PPAR signaling pathway	10/117	75/8159	9.45331e-08	5.00238e-07	1.51336e-07	RXRA/PPARG/PPARD/MMP1/NR1H3/FABP4/FABP3/FABP5/FABP1/PPARA	10
hsa04722	Neurotrophin signaling pathway	12/117	119/8159	1.11842e-07	5.79755e-07	1.75392e-07	RELA/BCL2/JUN/TP53/MAPK8/BAX/IKBKB/AKT1/MAPK14/GSK3B/MAPK3/PTPN11	12
hsa04151	PI3K-Akt signaling pathway	20/117	354/8159	1.17222e-07	5.86408e-07	1.77405e-07	RXRA/NOS3/RELA/VEGFA/BCL2/CDKN1A/TP53/MCL1/IL2/IL4/KDR/CDK2/CASP9/PRKCA/IKBKB/AKT1/INSR/GSK3B/CREB1/MAPK3	20
hsa05130	Pathogenic Escherichia coli infection	15/117	197/8159	1.17743e-07	5.86408e-07	1.77405e-07	RELA/FOS/TNF/JUN/CASP3/MAPK8/CXCL8/F2/BAX/CASP9/CASP8/IKBKB/MAPK14/MAPK3/PTPN11	15
hsa05171	Coronavirus disease - COVID-19	16/117	232/8159	1.70636e-07	8.33493e-07	2.52155e-07	RELA/STAT3/FOS/TNF/JUN/MAPK8/STAT1/CXCL8/IL2/C3/F2/PRKCA/IKBKB/MMP1/MAPK14/MAPK3	16
hsa04215	Apoptosis - multiple species	7/117	32/8159	2.60494e-07	1.24841e-06	3.77678e-07	BCL2/CASP3/MAPK8/XIAP/BAX/CASP9/CASP8	7
hsa05321	Inflammatory bowel disease	9/117	65/8159	3.06828e-07	1.44323e-06	4.36616e-07	RELA/STAT3/TNF/JUN/STAT1/TGFB1/IL2/IFNG/IL4	9
hsa05144	Malaria	8/117	50/8159	4.56683e-07	2.10905e-06	6.38045e-07	TNF/CXCL8/TGFB1/IFNG/CD40/ICAM1/SELE/VCAM1	8
hsa05204	Chemical carcinogenesis - DNA adducts	9/117	69/8159	5.18495e-07	2.3439e-06	7.09096e-07	PTGS2/CYP3A4/CYP1A2/CYP1A1/CYP1B1/GSTM1/GSTP1/CYP2C19/HSD11B1	9
hsa05135	Yersinia infection	12/117	137/8159	5.27777e-07	2.3439e-06	7.09096e-07	RELA/FOS/TNF/JUN/MAPK8/CXCL8/IL2/IKBKB/AKT1/MAPK14/GSK3B/MAPK3	12
hsa04913	Ovarian steroidogenesis	8/117	51/8159	5.35222e-07	2.3439e-06	7.09096e-07	PTGS2/PRKACA/CYP1A1/CYP1B1/INSR/PLA2G4A/CYP19A1/CYP17A1	8
hsa04915	Estrogen signaling pathway	12/117	138/8159	5.71136e-07	2.45879e-06	7.43853e-07	PGR/NOS3/BCL2/FOS/JUN/ESR1/PRKACA/AKT1/ESR2/MMP9/CREB1/MAPK3	12
hsa05223	Non-small cell lung cancer	9/117	72/8159	7.51203e-07	3.18009e-06	9.62068e-07	RXRA/STAT3/CDKN1A/TP53/BAX/CASP9/PRKCA/AKT1/MAPK3	9
hsa05330	Allograft rejection	7/117	38/8159	9.09695e-07	3.78791e-06	1.14595e-06	TNF/IL2/IFNG/IL4/CD80/CD86/CD40	7
hsa04071	Sphingolipid signaling pathway	11/117	119/8159	9.4186e-07	3.79734e-06	1.1488e-06	NOS3/RELA/BCL2/TNF/TP53/MAPK8/BAX/PRKCA/AKT1/MAPK14/MAPK3	11
hsa04935	Growth hormone synthesis, secretion and action	11/117	119/8159	9.4186e-07	3.79734e-06	1.1488e-06	STAT3/FOS/MAPK8/STAT1/PRKACA/PRKCA/AKT1/MAPK14/GSK3B/CREB1/MAPK3	11
hsa05220	Chronic myeloid leukemia	9/117	76/8159	1.19856e-06	4.75677e-06	1.43906e-06	RELA/CDKN1A/TP53/TGFB1/BAX/IKBKB/AKT1/MAPK3/PTPN11	9
hsa04923	Regulation of lipolysis in adipocytes	8/117	57/8159	1.29295e-06	4.97592e-06	1.50535e-06	PTGS1/PTGS2/ADRB2/PRKACA/AKT1/INSR/ADRB1/FABP4	8
hsa05134	Legionellosis	8/117	57/8159	1.29295e-06	4.97592e-06	1.50535e-06	RELA/TNF/CASP3/CXCL8/CD14/C3/CASP9/CASP8	8
hsa00980	Metabolism of xenobiotics by cytochrome P450	9/117	78/8159	1.49789e-06	5.67855e-06	1.71792e-06	ADH1B/ADH1C/CYP3A4/CYP1A2/CYP1A1/CYP1B1/GSTM1/GSTP1/HSD11B1	9
hsa05219	Bladder cancer	7/117	41/8159	1.56398e-06	5.84192e-06	1.76735e-06	VEGFA/CDKN1A/TP53/CXCL8/MMP1/MMP9/MAPK3	7
hsa01521	EGFR tyrosine kinase inhibitor resistance	9/117	79/8159	1.67034e-06	6.14878e-06	1.86018e-06	STAT3/VEGFA/BCL2/KDR/BAX/PRKCA/AKT1/GSK3B/MAPK3	9
hsa05146	Amoebiasis	10/117	102/8159	1.75637e-06	6.37312e-06	1.92805e-06	RELA/TNF/CASP3/CXCL8/TGFB1/IFNG/CD14/NOS2/PRKACA/PRKCA	10
hsa05131	Shigellosis	15/117	247/8159	2.15623e-06	7.71383e-06	2.33365e-06	RELA/BCL2/TNF/JUN/TP53/MAPK8/CXCL8/CD14/C3/BAX/IKBKB/AKT1/MAPK14/GSK3B/MAPK3	15
hsa00140	Steroid hormone biosynthesis	8/117	61/8159	2.19687e-06	7.75006e-06	2.34461e-06	CYP3A4/CYP1A2/CYP1A1/CYP1B1/CYP19A1/CYP17A1/HSD11B1/HSD11B2	8
hsa05132	Salmonella infection	15/117	249/8159	2.38435e-06	8.29624e-06	2.50985e-06	RELA/BCL2/FOS/TNF/JUN/CASP3/MAPK8/CXCL8/CD14/BAX/CASP8/IKBKB/AKT1/MAPK14/MAPK3	15
hsa04068	FoxO signaling pathway	11/117	131/8159	2.4535e-06	8.42148e-06	2.54773e-06	STAT3/CDKN1A/MAPK8/TGFB1/CDK2/IKBKB/AKT1/SLC2A4/INSR/MAPK14/MAPK3	11
hsa04928	Parathyroid hormone synthesis, secretion and action	10/117	106/8159	2.5033e-06	8.47784e-06	2.56478e-06	RXRA/BCL2/FOS/CDKN1A/PRKACA/PRKCA/CREB1/VDR/MAPK3/PDE4D	10
hsa05165	Human papillomavirus infection	17/117	331/8159	4.29404e-06	1.43511e-05	4.34162e-06	PTGS2/RELA/VEGFA/CDKN1A/TNF/CASP3/TP53/STAT1/CDK2/PRKACA/BAX/CASP8/IKBKB/AKT1/GSK3B/CREB1/MAPK3	17
hsa04664	Fc epsilon RI signaling pathway	8/117	68/8159	5.07291e-06	1.6734e-05	5.0625e-06	TNF/MAPK8/IL4/PRKCA/AKT1/MAPK14/PLA2G4A/MAPK3	8
hsa04672	Intestinal immune network for IgA production	7/117	49/8159	5.43585e-06	1.77014e-05	5.35516e-06	TGFB1/IL2/IL4/CD80/CD86/CXCR4/CD40	7
hsa05415	Diabetic cardiomyopathy	13/117	203/8159	6.07089e-06	1.95191e-05	5.90506e-06	NOS3/RELA/MAPK8/TGFB1/PRKCA/AKT1/SLC2A4/INSR/MAPK14/GSK3B/MMP9/G6PD/PPARA	13
hsa05120	Epithelial cell signaling in Helicobacter pylori infection	8/117	70/8159	6.32599e-06	2.0085e-05	6.07628e-06	RELA/JUN/CASP3/MAPK8/CXCL8/IKBKB/MAPK14/PTPN11	8
hsa05203	Viral carcinogenesis	13/117	204/8159	6.40661e-06	2.00899e-05	6.07774e-06	RELA/STAT3/CDKN1A/JUN/CASP3/TP53/C3/CDK2/PRKACA/BAX/CASP8/CREB1/MAPK3	13
hsa05224	Breast cancer	11/117	147/8159	7.54491e-06	2.33708e-05	7.07032e-06	PGR/FOS/CDKN1A/JUN/TP53/ESR1/BAX/AKT1/ESR2/GSK3B/MAPK3	11
hsa04919	Thyroid hormone signaling pathway	10/117	121/8159	8.30427e-06	2.54131e-05	7.68816e-06	RXRA/TP53/STAT1/ESR1/PRKACA/CASP9/PRKCA/AKT1/GSK3B/MAPK3	10
hsa04115	p53 signaling pathway	8/117	73/8159	8.69119e-06	2.62805e-05	7.95059e-06	BCL2/CDKN1A/CASP3/TP53/CDK2/BAX/CASP9/CASP8	8
hsa04621	NOD-like receptor signaling pathway	12/117	184/8159	1.17594e-05	3.51398e-05	1.06308e-05	RELA/BCL2/TNF/JUN/MAPK8/STAT1/CXCL8/XIAP/CASP8/IKBKB/MAPK14/MAPK3	12
hsa05143	African trypanosomiasis	6/117	37/8159	1.23656e-05	3.61018e-05	1.09218e-05	TNF/IFNG/PRKCA/ICAM1/SELE/VCAM1	6
hsa05216	Thyroid cancer	6/117	37/8159	1.23656e-05	3.61018e-05	1.09218e-05	RXRA/CDKN1A/TP53/PPARG/BAX/MAPK3	6
hsa04024	cAMP signaling pathway	13/117	221/8159	1.52426e-05	4.39957e-05	1.33099e-05	PDE3A/ADRB2/RELA/FOS/JUN/MAPK8/PRKACA/AKT1/ADRB1/CREB1/MAPK3/PDE4D/PPARA	13
hsa04217	Necroptosis	11/117	159/8159	1.59486e-05	4.55163e-05	1.377e-05	STAT3/BCL2/TNF/MAPK8/STAT1/IFNG/XIAP/PYGM/BAX/CASP8/PLA2G4A	11
hsa05213	Endometrial cancer	7/117	58/8159	1.71057e-05	4.82762e-05	1.46049e-05	CDKN1A/TP53/BAX/CASP9/AKT1/GSK3B/MAPK3	7
hsa04728	Dopaminergic synapse	10/117	132/8159	1.79475e-05	5.00952e-05	1.51552e-05	FOS/MAPK8/PRKACA/PRKCA/AKT1/PPP3CA/SLC6A3/MAPK14/GSK3B/CREB1	10
hsa04630	JAK-STAT signaling pathway	11/117	162/8159	1.90223e-05	5.20189e-05	1.57372e-05	STAT3/BCL2/CDKN1A/STAT1/MCL1/IL2/IFNG/IL4/AKT1/PTPN2/PTPN11	11
hsa05202	Transcriptional misregulation in cancer	12/117	193/8159	1.90463e-05	5.20189e-05	1.57372e-05	RXRA/RELA/CDKN1A/PLAU/TP53/CXCL8/CD86/CD40/CD14/PPARG/BAX/MMP9	12
hsa04662	B cell receptor signaling pathway	8/117	82/8159	2.07014e-05	5.59378e-05	1.69227e-05	RELA/FOS/JUN/IKBKB/AKT1/PPP3CA/GSK3B/MAPK3	8
hsa05416	Viral myocarditis	7/117	60/8159	2.14585e-05	5.73732e-05	1.7357e-05	CASP3/CD80/CD86/CD40/CASP9/CASP8/ICAM1	7
hsa04910	Insulin signaling pathway	10/117	137/8159	2.48356e-05	6.57108e-05	1.98794e-05	MAPK8/PYGM/PRKACA/IKBKB/AKT1/SLC2A4/INSR/GSK3B/PTPN1/MAPK3	10
hsa05225	Hepatocellular carcinoma	11/117	168/8159	2.67405e-05	7.00214e-05	2.11834e-05	CDKN1A/TP53/TGFB1/BAX/PRKCA/AKT1/HMOX1/GSTM1/GSTP1/GSK3B/MAPK3	11
hsa04014	Ras signaling pathway	13/117	235/8159	2.92539e-05	7.58213e-05	2.29381e-05	RELA/VEGFA/MAPK8/KDR/PRKACA/PRKCA/IKBKB/AKT1/INSR/PLA2G4A/MAPK3/PTPN11/PLA2G1B	13
hsa05206	MicroRNAs in cancer	15/117	310/8159	3.34504e-05	8.58221e-05	2.59636e-05	PTGS2/STAT3/VEGFA/BCL2/CDKN1A/PLAU/CASP3/TP53/MCL1/PRKCA/IKBKB/HMOX1/CYP1B1/MMP9/MAPK3	15
hsa04726	Serotonergic synapse	9/117	115/8159	3.70868e-05	9.42006e-05	2.84983e-05	PTGS1/PTGS2/CASP3/PRKACA/SLC6A4/PRKCA/PLA2G4A/CYP2C19/MAPK3	9
hsa04211	Longevity regulating pathway	8/117	89/8159	3.77402e-05	9.4911e-05	2.87132e-05	RELA/TP53/PPARG/PRKACA/BAX/AKT1/INSR/CREB1	8
hsa05221	Acute myeloid leukemia	7/117	67/8159	4.44844e-05	0.000110607	3.34617e-05	RELA/STAT3/CD14/PPARD/IKBKB/AKT1/MAPK3	7
hsa04930	Type II diabetes mellitus	6/117	46/8159	4.48525e-05	0.000110607	3.34617e-05	TNF/MAPK8/IKBKB/SLC2A4/INSR/MAPK3	6
hsa00591	Linoleic acid metabolism	5/117	29/8159	5.01942e-05	0.00012259	3.70868e-05	CYP3A4/CYP1A2/PLA2G4A/CYP2C19/PLA2G1B	5
hsa05226	Gastric cancer	10/117	149/8159	5.11922e-05	0.000123836	3.7464e-05	RXRA/BCL2/CDKN1A/TP53/TGFB1/CDK2/BAX/AKT1/GSK3B/MAPK3	10
hsa05031	Amphetamine addiction	7/117	69/8159	5.38999e-05	0.000127457	3.85594e-05	FOS/JUN/PRKACA/PRKCA/PPP3CA/SLC6A3/CREB1	7
hsa05211	Renal cell carcinoma	7/117	69/8159	5.38999e-05	0.000127457	3.85594e-05	VEGFA/CDKN1A/JUN/TGFB1/AKT1/MAPK3/PTPN11	7
hsa04261	Adrenergic signaling in cardiomyocytes	10/117	150/8159	5.41945e-05	0.000127457	3.85594e-05	SCN5A/ADRB2/BCL2/PRKACA/PRKCA/AKT1/ADRB1/MAPK14/CREB1/MAPK3	10
hsa04622	RIG-I-like receptor signaling pathway	7/117	70/8159	5.91859e-05	0.000137919	4.17245e-05	RELA/TNF/MAPK8/CXCL8/CASP8/IKBKB/MAPK14	7
hsa04921	Oxytocin signaling pathway	10/117	154/8159	6.7754e-05	0.00015645	4.73305e-05	PTGS2/NOS3/FOS/CDKN1A/JUN/PRKACA/PRKCA/PPP3CA/PLA2G4A/MAPK3	10
hsa00982	Drug metabolism - cytochrome P450	7/117	72/8159	7.10334e-05	0.000162545	4.91744e-05	ADH1B/ADH1C/CYP3A4/CYP1A2/GSTM1/GSTP1/CYP2C19	7
hsa04218	Cellular senescence	10/117	156/8159	7.55523e-05	0.000171342	5.18357e-05	RELA/CDKN1A/TP53/CXCL8/TGFB1/CDK2/AKT1/PPP3CA/MAPK14/MAPK3	10
hsa04960	Aldosterone-regulated sodium reabsorption	5/117	37/8159	0.000168133	0.000377926	0.000114333	NR3C2/PRKCA/INSR/HSD11B2/MAPK3	5
hsa04012	ErbB signaling pathway	7/117	85/8159	0.000204176	0.000453987	0.000137344	CDKN1A/JUN/MAPK8/PRKCA/AKT1/GSK3B/MAPK3	7
hsa04725	Cholinergic synapse	8/117	113/8159	0.000205545	0.000453987	0.000137344	BCL2/FOS/PRKACA/ACHE/PRKCA/AKT1/CREB1/MAPK3	8
hsa05332	Graft-versus-host disease	5/117	42/8159	0.00030991	0.000678596	0.000205294	TNF/IL2/IFNG/CD80/CD86	5
hsa04940	Type I diabetes mellitus	5/117	43/8159	0.00034671	0.000752686	0.000227709	TNF/IL2/IFNG/CD80/CD86	5
hsa04912	GnRH signaling pathway	7/117	93/8159	0.000356646	0.000767695	0.000232249	JUN/MAPK8/PRKACA/PRKCA/MAPK14/PLA2G4A/MAPK3	7
hsa05010	Alzheimer disease	15/117	384/8159	0.000364419	0.000777835	0.000235317	PTGS2/RELA/TNF/CASP3/MAPK8/NOS2/CASP9/CASP8/IKBKB/AKT1/INSR/PPP3CA/GSK3B/MAPK3/BACE1	15
hsa04611	Platelet activation	8/117	124/8159	0.000388049	0.00082137	0.000248487	PTGS1/NOS3/F2/PRKACA/AKT1/MAPK14/PLA2G4A/MAPK3	8
hsa04062	Chemokine signaling pathway	10/117	192/8159	0.000413904	0.000868855	0.000262853	RELA/STAT3/STAT1/CXCL8/CXCR4/PRKACA/IKBKB/AKT1/GSK3B/MAPK3	10
hsa04924	Renin secretion	6/117	69/8159	0.000439158	0.000914312	0.000276605	PDE3A/ADRB2/PRKACA/PPP3CA/ADRB1/CREB1	6
hsa05231	Choline metabolism in cancer	7/117	98/8159	0.000491051	0.00101404	0.000306775	FOS/JUN/MAPK8/PRKCA/AKT1/PLA2G4A/MAPK3	7
hsa04650	Natural killer cell mediated cytotoxicity	8/117	131/8159	0.000561128	0.00114941	0.000347728	TNF/CASP3/IFNG/PRKCA/ICAM1/PPP3CA/MAPK3/PTPN11	8
hsa04510	Focal adhesion	10/117	201/8159	0.000593904	0.00120681	0.000365095	VEGFA/BCL2/JUN/MAPK8/XIAP/KDR/PRKCA/AKT1/GSK3B/MAPK3	10
hsa04914	Progesterone-mediated oocyte maturation	7/117	102/8159	0.000625358	0.00126064	0.00038138	PGR/MAPK8/CDK2/PRKACA/AKT1/MAPK14/MAPK3	7
hsa04022	cGMP-PKG signaling pathway	9/117	167/8159	0.000633445	0.00126689	0.00038327	PDE3A/NOS3/ADRB2/AKT1/INSR/PPP3CA/ADRB1/CREB1/MAPK3	9
hsa05030	Cocaine addiction	5/117	49/8159	0.000641425	0.00127283	0.000385066	RELA/JUN/PRKACA/SLC6A3/CREB1	5
hsa05214	Glioma	6/117	75/8159	0.000688007	0.00135468	0.000409829	CDKN1A/TP53/BAX/PRKCA/AKT1/MAPK3	6
hsa05320	Autoimmune thyroid disease	5/117	53/8159	0.000922324	0.00180208	0.000545179	IL2/IL4/CD80/CD86/CD40	5
hsa05022	Pathways of neurodegeneration - multiple diseases	16/117	476/8159	0.00118668	0.0023009	0.000696087	PTGS2/RELA/BCL2/TNF/CASP3/MAPK8/NOS2/BAX/CASP9/CASP8/PRKCA/PPP3CA/SLC6A3/MAPK14/GSK3B/MAPK3	16
hsa04670	Leukocyte transendothelial migration	7/117	114/8159	0.00121015	0.00232863	0.000704474	CXCR4/PRKCA/ICAM1/VCAM1/MAPK14/MMP9/PTPN11	7
hsa04072	Phospholipase D signaling pathway	8/117	148/8159	0.00124891	0.00238513	0.00072157	CXCL8/F2/PRKCA/AKT1/INSR/PLA2G4A/MAPK3/PTPN11	8
hsa04934	Cushing syndrome	8/117	155/8159	0.00167855	0.00318174	0.000962564	CDKN1A/CDK2/PRKACA/AHR/GSK3B/CREB1/CYP17A1/MAPK3	8
hsa00590	Arachidonic acid metabolism	5/117	61/8159	0.00174592	0.00328492	0.000993779	PTGS1/PTGS2/PLA2G4A/CYP2C19/PLA2G1B	5
hsa05020	Prion disease	11/117	273/8159	0.00179958	0.00336099	0.00101679	TNF/CASP3/MAPK8/PRKACA/BAX/CASP9/PPP3CA/MAPK14/GSK3B/CREB1/MAPK3	11
hsa04020	Calcium signaling pathway	10/117	240/8159	0.00227705	0.00422169	0.00127718	NOS3/ADRB2/VEGFA/CXCR4/NOS2/KDR/PRKACA/PRKCA/PPP3CA/ADRB1	10
hsa04114	Oocyte meiosis	7/117	131/8159	0.0026891	0.00494951	0.00149737	PGR/AR/CDK2/PRKACA/PPP3CA/MAPK14/MAPK3	7
hsa00830	Retinol metabolism	5/117	68/8159	0.00282578	0.00516366	0.00156215	ADH1B/ADH1C/CYP3A4/CYP1A2/CYP1A1	5
hsa04310	Wnt signaling pathway	8/117	170/8159	0.00299212	0.00542855	0.00164229	JUN/TP53/MAPK8/PRKACA/PPARD/PRKCA/PPP3CA/GSK3B	8
hsa05218	Melanoma	5/117	72/8159	0.00362493	0.00653001	0.00197551	CDKN1A/TP53/BAX/AKT1/MAPK3	5
hsa04922	Glucagon signaling pathway	6/117	107/8159	0.00426427	0.00762764	0.00230757	PYGM/PRKACA/AKT1/PPP3CA/CREB1/PPARA	6
hsa04723	Retrograde endocannabinoid signaling	7/117	148/8159	0.00527785	0.00937464	0.00283609	PTGS2/MAPK8/PRKACA/PRKCA/MAPK14/MAPK3/CNR1	7
hsa04961	Endocrine and other factor-regulated calcium reabsorption	4/117	53/8159	0.00684896	0.0120808	0.00365478	ESR1/PRKACA/PRKCA/VDR	4
hsa04150	mTOR signaling pathway	7/117	156/8159	0.00700169	0.012265	0.00371052	TNF/PRKCA/IKBKB/AKT1/INSR/GSK3B/MAPK3	7
hsa04514	Cell adhesion molecules	7/117	157/8159	0.00724347	0.0126017	0.00381235	CD80/CD86/CD274/CD40/ICAM1/SELE/VCAM1	7
hsa04610	Complement and coagulation cascades	5/117	85/8159	0.007338	0.0126793	0.00383583	F10/F7/PLAU/C3/F2	5
hsa04152	AMPK signaling pathway	6/117	121/8159	0.00771848	0.0132466	0.00400746	PPARG/AKT1/SLC2A4/INSR/CREB1/HMGCR	6
hsa01523	Antifolate resistance	3/117	30/8159	0.00880143	0.0150038	0.00453906	RELA/TNF/IKBKB	3
hsa04976	Bile secretion	5/117	89/8159	0.00887663	0.0150311	0.00454733	RXRA/CA2/PRKACA/CYP3A4/HMGCR	5
hsa05310	Asthma	3/117	31/8159	0.00964404	0.0162224	0.00490774	TNF/IL4/CD40	3
hsa04015	Rap1 signaling pathway	8/117	210/8159	0.0104561	0.0174728	0.005286	VEGFA/KDR/PRKCA/AKT1/INSR/MAPK14/MAPK3/CNR1	8
hsa05168	Herpes simplex virus 1 infection	14/117	495/8159	0.0110134	0.0182838	0.00553135	RELA/BCL2/TNF/CASP3/TP53/STAT1/IFNG/C3/BAX/CASP9/CASP8/IKBKB/AKT1/PTPN11	14
hsa05217	Basal cell carcinoma	4/117	63/8159	0.0124926	0.0206047	0.00623349	CDKN1A/TP53/BAX/GSK3B	4
hsa04713	Circadian entrainment	5/117	97/8159	0.0125969	0.0206427	0.00624499	FOS/PRKACA/PRKCA/CREB1/MAPK3	5
hsa04750	Inflammatory mediator regulation of TRP channels	5/117	98/8159	0.013126	0.0213251	0.00645144	MAPK8/PRKACA/PRKCA/MAPK14/PLA2G4A	5
hsa04929	GnRH secretion	4/117	64/8159	0.0131813	0.0213251	0.00645144	PRKCA/AKT1/ESR2/MAPK3	4
hsa05322	Systemic lupus erythematosus	6/117	136/8159	0.0132866	0.0213595	0.00646186	TNF/IFNG/CD80/CD86/CD40/C3	6
hsa04916	Melanogenesis	5/117	101/8159	0.0148031	0.0236478	0.00715412	PRKACA/PRKCA/GSK3B/CREB1/MAPK3	5
hsa04720	Long-term potentiation	4/117	67/8159	0.015391	0.0242841	0.00734662	PRKACA/PRKCA/PPP3CA/MAPK3	4
hsa04972	Pancreatic secretion	5/117	102/8159	0.0153927	0.0242841	0.00734662	CA2/PRSS1/PRKCA/CTRB1/PLA2G1B	5
hsa05230	Central carbon metabolism in cancer	4/117	70/8159	0.0178215	0.0279423	0.00845334	TP53/AKT1/G6PD/MAPK3	4
hsa04520	Adherens junction	4/117	71/8159	0.0186818	0.0291115	0.00880704	INSR/PTPN1/MAPK3/ACP1	4
hsa04137	Mitophagy - animal	4/117	72/8159	0.0195675	0.0303057	0.00916833	RELA/JUN/TP53/MAPK8	4
hsa00380	Tryptophan metabolism	3/117	42/8159	0.0219885	0.033849	0.0102403	CYP1A2/CYP1A1/CYP1B1	3
hsa04975	Fat digestion and absorption	3/117	43/8159	0.0233961	0.0357989	0.0108302	NPC1L1/FABP1/PLA2G1B	3
hsa04724	Glutamatergic synapse	5/117	114/8159	0.0237227	0.0360812	0.0109156	PRKACA/PRKCA/PPP3CA/PLA2G4A/MAPK3	5
hsa00983	Drug metabolism - other enzymes	4/117	80/8159	0.0275883	0.0417109	0.0126187	XDH/CYP3A4/GSTM1/GSTP1	4
hsa04110	Cell cycle	5/117	126/8159	0.0345283	0.0518945	0.0156995	CDKN1A/TP53/TGFB1/CDK2/GSK3B	5
hsa04540	Gap junction	4/117	88/8159	0.0373176	0.0557569	0.016868	PRKACA/PRKCA/ADRB1/MAPK3	4
hsa00220	Arginine biosynthesis	2/117	22/8159	0.0390734	0.0580388	0.0175584	NOS3/NOS2	2
hsa05032	Morphine addiction	4/117	91/8159	0.0414147	0.061159	0.0185023	PDE3A/PRKACA/PRKCA/PDE4D	4
hsa04970	Salivary secretion	4/117	92/8159	0.042835	0.0628908	0.0190262	ADRB2/PRKACA/PRKCA/ADRB1	4
hsa04270	Vascular smooth muscle contraction	5/117	134/8159	0.0431918	0.06305	0.0190744	PRKACA/PRKCA/PLA2G4A/MAPK3/PLA2G1B	5
hsa04350	TGF-beta signaling pathway	4/117	94/8159	0.0457576	0.0664062	0.0200897	TNF/TGFB1/IFNG/MAPK3	4
hsa04340	Hedgehog signaling pathway	3/117	56/8159	0.0460138	0.0664062	0.0200897	BCL2/PRKACA/GSK3B	3
hsa04360	Axon guidance	6/117	182/8159	0.0465111	0.0667447	0.0201921	CXCR4/PRKCA/PPP3CA/GSK3B/MAPK3/PTPN11	6
hsa00480	Glutathione metabolism	3/117	57/8159	0.0480787	0.0686067	0.0207555	GSTM1/GSTP1/G6PD	3
hsa05414	Dilated cardiomyopathy	4/117	96/8159	0.0487892	0.0692317	0.0209445	TNF/TGFB1/PRKACA/ADRB1	4
hsa04371	Apelin signaling pathway	5/117	139/8159	0.0492161	0.069268	0.0209555	NOS3/NOS2/PRKACA/AKT1/MAPK3	5
hsa00592	alpha-Linolenic acid metabolism	2/117	25/8159	0.0493603	0.069268	0.0209555	PLA2G4A/PLA2G1B	2
